# Supplementary material for: Chasing the Major Sphingolipids on Earth: Automated Annotation of Plant Glycosyl Inositol Phospho Ceramides by Glycolipidomics
Source: Metabolites. 2020 Sep 19;10(9):375. doi: 10.3390/metabo10090375 (PMC7570276; doi:10.3390/metabo10090375)
Supplement: Supplementary file 1 [file metabolites-10-00375-s001.zip]

Archive with 19 entries (15 files):
- final_supplementary/
- final_supplementary/Folder S1/
- final_supplementary/Folder S1/+35/
- final_supplementary/Folder S1/+35/GIPC_A_NAC_H.frag.txt
- final_supplementary/Folder S1/+35/GIPC_A_NAC_Na.frag.txt
- final_supplementary/Folder S1/+35/GIPC_A_NH_H.frag.txt
- final_supplementary/Folder S1/+35/GIPC_A_NH_Na.frag.txt
- final_supplementary/Folder S1/+35/GIPC_A_OH_H.frag.txt
- final_supplementary/Folder S1/+35/GIPC_A_OH_Na.frag.txt
- final_supplementary/Folder S1/-35/
- final_supplementary/Folder S1/-35/GIPC_A_NAC_-H.frag.txt
- final_supplementary/Folder S1/-35/GIPC_A_NH_-H.frag.txt
- final_supplementary/Folder S1/-35/GIPC_A_OH_-H.frag.txt
- final_supplementary/Table S1.xlsx
- final_supplementary/Table S2.xlsx
- final_supplementary/Table S3.xlsx
- final_supplementary/Table S4.xlsx
- final_supplementary/Table S5.csv
- final_supplementary/Table S6.csv
