# Supplementary material for: Chasing the Major Sphingolipids on Earth: Automated Annotation of Plant Glycosyl Inositol Phospho Ceramides by Glycolipidomics
Source: Metabolites. 2020 Sep 19;10(9):375. doi: 10.3390/metabo10090375 (PMC7570276; doi:10.3390/metabo10090375)
Supplement: Supplementary file 1 [file metabolites-10-00375-s001.zip › final_supplementary/Folder S1/+35/GIPC_A_NAC_H.frag.txt]

[GENERAL]
AmountOfChains=2
AmountOfLCBs=1
ChainLibrary=fattyAcidChains.xlsx
LCBLibrary=dLCB.xlsx
CAtomsFromName=\D*(\d+):\d+
DoubleBondsFromName=\D*\d+:(\d+)
BasePeakCutoff=0.05%
ChainCutoff=10%
SpectrumCoverage=10%
FaHydroxylationRange=0-1
LcbHydroxylationRange=2-3
RetentionTimePostprocessing=true
SingleChainIdentification=true

[HEAD]
!FRAGMENTS
Name=Precursor			Formula=$PRECURSOR		Charge=1	MSLevel=2	mandatory=false
Name=C3PO3_B1_437		Formula=C12H22O15P		Charge=1	MSLevel=2	mandatory=false
Name=Z0				Formula=$PRECURSOR-C20H34NO20P	Charge=1	MSLevel=2	mandatory=false
Name=Z0mH2O			Formula=$PRECURSOR-C20H36NO21P	Charge=1	MSLevel=2	mandatory=false
Name=B2_nacet			Formula=C14H22NO11		Charge=1	MSLevel=2	mandatory=false
Name=B1_nacet			Formula=C8H14NO5		Charge=1	MSLevel=2	mandatory=false
Name=C2_nacet			Formula=C14H24NO12		Charge=1	MSLevel=2	mandatory=false
Name=IP				Formula=C6H14O9P		Charge=1	MSLevel=2	mandatory=false

[CHAINS]
!FRAGMENTS
Name=W			Formula=$LCB-HO				Charge=1	MSLevel=2	mandatory=false	oh=1,2,3
Name=W-H2O		Formula=$LCB-H3O2			Charge=1	MSLevel=2	mandatory=false	oh=2,3
Name=W-2H2O		Formula=$LCB-H5O3			Charge=1	MSLevel=2	mandatory=false	oh=3
