# Supplementary material for: Chasing the Major Sphingolipids on Earth: Automated Annotation of Plant Glycosyl Inositol Phospho Ceramides by Glycolipidomics
Source: Metabolites. 2020 Sep 19;10(9):375. doi: 10.3390/metabo10090375 (PMC7570276; doi:10.3390/metabo10090375)
Supplement: Supplementary file 1 [file metabolites-10-00375-s001.zip › final_supplementary/Folder S1/-35/GIPC_A_NAC_-H.frag.txt]

[GENERAL]
AmountOfChains=2
AmountOfLCBs=1
ChainLibrary=fattyAcidChains.xlsx
LCBLibrary=dLCB.xlsx
CAtomsFromName=\D*(\d+):\d+
DoubleBondsFromName=\D*\d+:(\d+)
BasePeakCutoff=0.05%
ChainCutoff=10%
SpectrumCoverage=10%
FaHydroxylationRange=0-1
LcbHydroxylationRange=2-3
RetentionTimePostprocessing=true
SingleChainIdentification=false

[HEAD]
!FRAGMENTS
Name=Precursor		Formula=$PRECURSOR		Charge=1	MSLevel=2	mandatory=false
Name=Phosphate_79	Formula=PO3			Charge=1	MSLevel=2	mandatory=false
Name=Phosphate_97	Formula=H2PO4			Charge=1	MSLevel=2	mandatory=false
Name=IPmH2O_241		Formula=C6H10O8P		Charge=1	MSLevel=2	mandatory=true
Name=IP_259		Formula=C6H12O9P		Charge=1	MSLevel=2	mandatory=true
Name=C3PO3_nacet	Formula=C20H33NO20P		Charge=1	MSLevel=2	mandatory=false
Name=C3PO3mC1_417	Formula=C12H18O14P		Charge=1	MSLevel=2	mandatory=false
Name=C3PO3mC1CO2_373	Formula=C11H18O12P		Charge=1	MSLevel=2	mandatory=false
Name=C3PO3mC1CO2H2O_355	Formula=C11H16O11P		Charge=1	MSLevel=2	mandatory=false
Name=Z2mCO2		Formula=$PRECURSOR-C9H15NO8	Charge=1	MSLevel=2	mandatory=false
Name=Y1			Formula=$PRECURSOR-C14H21NO11	Charge=1	MSLevel=2	mandatory=false
Name=Z0PO3		Formula=$PRECURSOR-C20H33NO17	Charge=1	MSLevel=2	mandatory=false
	

!INTENSITIES
Equation=IP_259*0.9>IPmH2O_241		mandatory=true
