# Supplementary material for: Chasing the Major Sphingolipids on Earth: Automated Annotation of Plant Glycosyl Inositol Phospho Ceramides by Glycolipidomics
Source: Metabolites. 2020 Sep 19;10(9):375. doi: 10.3390/metabo10090375 (PMC7570276; doi:10.3390/metabo10090375)
Supplement: Supplementary file 1 [file metabolites-10-00375-s001.zip › final_supplementary/Table S2.xlsx]

## Sheet: Tabelle1
Composition	Plant		m/z		m/z		Rt_neg [min]		Rt_pos	Level		Normalized ratio/g dw [g-1]		CV [%]		Fragments	Fragments	Fragments
			[M-H]-		[M+H]+				[min]							negative ion mode (-H)	positive ion mode (+H)	positive ion mode (+Na)
A-NAc-t18:1/h16:0	Spinach		1189.62		1191.64		8		8	2		3.15		25		H2PO4=96.97, IP-H2O=241.012, IP=259.023, C3PO3-C1-CO2=373.057	W-2H2O=262.256, W-H2O=280.264, W=298.276, Z0=552.501
A-NAc-t18:1/h16:0	Salad		1189.62		1191.64		8.01		8	2		2.1		28		H2PO4=96.97, IP-H2O=241.012, IP=259.023, C3PO3-C1-CO2=373.049	W-2H2O=262.252, W-H2O=280.265, W=298.276, Z0=552.501
A-NAc-t18:1/h22:0	Spinach		1273.72		1275.74		14.25		14.25	2		27.43		19		H2PO4=96.97, IP-H2O=241.012, IP=259.023, C3PO3-C1-CO2-H2O=355.047, C3PO3-C1-CO2=373.058, C3PO3=638.141, Z0PO3=714.542, Y1=894.599	B1=204.087, W-2H2O=262.252, W-H2O=280.264, W=298.275, Z0-H2O= 618.588, Z0=636.597
A-NAc-t18:1/h22:0	Salad		1273.72		1275.73		14.19		14.26	2		3.57		44		H2PO4=96.97, IP-H2O=241.012, IP=259.023, C3PO3-C1-CO2=373.049, C3PO3=638.14, Y1=894.601	W-2H2O=262.252, W-H2O=280.265, W=298.276, Z0=636.596
A-NAc-t18:1/h22:0	Raspberry		1273.72		1275.73		14.21		14.19	2		0.94		6		H2PO4=96.97, IP-H2O=241.013, IP=259.023, C3PO3-C1-CO2-H2O=355.034, C3PO3-C1-CO2=373.058	W-2H2O=262.252, W-H2O=280.265, W=298.271, Z0=636.596
A-NAc-t18:1/h23:0	Spinach		1287.73		1289.75		15.64		15.65	2		11.83		21		H2PO4=96.97, IP-H2O=241.012, IP=259.023, C3PO3-C1-CO2=373.049, C3PO3=638.139	W-2H2O=262.252, W-H2O=280.264, W=298.276, Z0-H2O= 632.597, Z0=650.599
A-NAc-t18:0/h24:0	Raspberry		1303.76		1305.78		17.94		18.17	2		2.13		4		H2PO4=96.97, IP-H2O=241.012, IP=259.023, C3PO3-C1-CO2-H2O=355.048, C3PO3-C1-CO2=373.05	W-2H2O=264.27, W-H2O=282.28, W=300.289, Z0=666.642
A-NAc-t18:1/h24:0	Spinach		1301.75		1303.77		16.98		16.98	2		70.89		21		H2PO4=96.97, IP-H2O=241.012, IP=259.022, 355.046, C3PO3-C1-CO2=373.057, C3PO3-C1=417.043, C3PO3=638.14, Z0PO3=742.576, Y1=922.65, Z2-CO2=1036.673, Precursor= 1301.762	B1=204.086, W-2H2O=262.251, W-H2O=280.264, W=298.276, Z0-H2O=646.612, Z0=664.632	B1=226.069, IP=283.02, B2=402.099, C3PO3-B1=459.056, Z0=686.614
A-NAc-t18:1/h24:0	Salad		1301.75		1303.76		16.98		16.94	2		17.23		32		H2PO4=96.97, IP-H2O=241.012, IP=259.022, C3PO3-C1-CO2-H2O=355.047, C3PO3-C1-CO2=373.057	W-2H2O= 262.252, W-H2O=280.265, W=298.277, Z0-H2O=646.611, Z0=664.634
A-NAc-t18:1/h24:0	Raspberry		1301.75		1303.76		16.96		16.94	2		3.4		5		H2PO4=96.97, IP-H2O=241.012, IP=259.021, C3PO3-C1-CO2-H2O=355.047, C3PO3-C1-CO2=373.057, Z0PO3=742.573	W-2H2O= 262.251, W-H2O=280.265, W=298.276, Z0-H2O=646.611, Z0=664.632
A-NAc-t18:2/h24:0	Raspberry		1299.73		1301.75		14.98		14.97	2		1.27		3		H2PO4=96.97, IP-H2O=241.012, IP=259.022, C3PO3-C1-CO2=373.05, C3PO3=638.142	W-2H2O=260.234, W-H2O=278.25, W=296.257, Z0-H2O=644.586
A-NAc-t18:1/h25:0	Spinach		1315.77		1317.78		18.41		18.41	2		11.08		20		H2PO4=96.97, IP-H2O=241.013, IP=259.022, C3PO3-C1-CO2=373.057, C3PO3=638.139	W-2H2O=262.252, W-H2O=280.264, W=298.275, Z0=678.648	B1=226.069, IP=283.019, B2=402.099, C3PO3-B1=459.057
A-NAc-t18:1/h26:0	Spinach		1329.78		1331.8		19.75		19.75	2		20.54		16		H2PO4=96.97, IP-H2O=241.012, IP=259.022, C3PO3-C1-CO2-H2O=355.047, C3PO3-C1-CO2=373.057, C3PO3=638.139, Z0PO3=770.604, Y1=950.691	W-2H2O=262.251, W-H2O=280.264, W=298.276, Z0-H2O=674.643, Z0=692.662	B1=226.069, IP=283.019, B2=402.099, C3PO3-B1=459.056
A-NH2-t34:0	Raspberry		1133.63		1135.65		10.91		10.92	2		1.09		6		PO3=78.959, H2PO4=96.97, IP-H2O=241.012, IP=259.023, Y1=796.529	B1=162.076, IP=261.034, W=284.297, Z0-H2O=520.512, Z0=538.524
A-NH2-d34:1	Raspberry		1115.6248*		1117.64		10.89		10.9	3		1.85		7			B1=162.076, IP=261.039, W-H2O=264.271, Z0-H2O=502.497
A-NH2-t34:1	Raspberry		1131.6196*		1133.64		10.27		10.27	3		0.75		8			B1=162.076, IP=261.039, W-H2O=264.27, Z0-H2O=518.491
A-NH2-t18:1/h16:0	Salad		1147.61		1149.63		8.64		8.52	2		6.46		5		H2PO4=96.97, IP-H2O=241.012, IP=259.022, C3PO3-C1-CO2-H2O=355.047, C3PO3-C1-CO2=373.057	B1=162.076, IP=261.039, W-2H2O=262.256, W-H2O=280.265, W=298.276, Z0=552.505
A-NH2-q40:0	Salad		1233.7225*		1235.74		16.82		16.76	3		3.87		27			B1=162.076, IP=261.039, W-H2O=282.28, W=300.288, Z0=638.601
A-NH2-t18:0/h22:0	Raspberry		1233.72		1235.74		16.64		16.55	2		3.33		7		H2PO4=96.97, IP-H2O=241.012, IP=259.021, C3PO3-C1-CO2=373.057	B1=162.076, IP=261.039, W-2H2O=264.27, W-H2O=282.28, W=300.288, Z0-H2O=620.591, Z0=638.601
A-NH2-t18:1/h22:0	Spinach		1231.7058*		1233.72		15.56		15.52	3		1.87		18			B1=162.076, IP=261.038, W-2H2O=262.252, W-H2O=280.264, W=298.276, Z0=636.596
A-NH2-t18:1/h22:0	Salad		1231.71		1233.72		15.51		15.49	2		10.45		11		H2PO4=96.97, IP-H2O=241.012, IP=259.022, C3PO3-C1-CO2-H2O=355.04	B1=162.076, IP= 261.039, W-2H2O=262.252, W-H2O=280.265, W=298.276, Z0=636.598
A-NH2-t18:1/h22:0	Raspberry		1231.71		1233.72		15.41		15.25	2		3.87		7		H2PO4=96.97, IP-H2O=241.012, IP=259.023, C3PO3-C1-CO2=373.057, C3PO3=596.119	B1=162.076, IP=261.039, W-2H2O=262.252, W-H2O=280.265, W=298.271, Z0-H2O=618.583, Z0=636.596
A-NH2-t18:2/h22:0	Raspberry		1229.6945*		1231.71		13.42		13.42	3		1.01		4			B1=162.076, IP=261.039, W-2H2O=260.239, W-H2O=278.25, W=296.257, Z0=634.583
A-NH2-t18:1/h23:0	Salad		1245.7242*		1247.74		16.78		16.87	3		4.04		15			B1=162.076, IP=261.035 W-2H2O=262.253, W-H2O=280.26, W=298.272, Z0=650.603
A-NH2-t18:1/h23:0	Raspberry		1245.72		1247.74		16.89		16.85	2		2.79		7		H2PO4=96.97, IP-H2O=241.012, IP=259.022, C3PO3-C1-CO2=373.057, C3PO3=596.132, Y1=908.609	B1=162.076, IP=261.039, W-2H2O=262.252, W-H2O=280.264, W=298.276, Z0=650.596
A-NH2-t18:0/h24:0	Raspberry		1261.76		1263.77		19.62		19.64	2		6.92		9		H2PO4=96.969, IP-H2O=241.012, IP=259.022, C3PO3-C1-CO2-H2O= 355.048, C3PO3-C1-CO2=373.058, C3PO3=596.119	B1=162.076, IP=261.039, W-2H2O=264.27, W-H2O=282.28, W=300.288, Z0-H2O=648.63, Z0=666.645
A-NH2-t18:0/h24:0	Salad		1261.7531*		1263.77		19.82		19.53	3		3.8		27			B1=162.076, IP=261.039, W-2H2O=264.27, W-H2O=282.281, W=300.298, Z0=666.644
A-NH2-t18:1/h24:0	Spinach		1259.74		1261.76		18.32		18.3	2		5.06		18		H2PO4=96.97, IP-H2O=241.013, IP=259.022, C3PO3-C1-CO2-H2O=355.048, C3PO3-C1-CO2=373.05, C3PO3=596.119	B1=162.076, IP=261.038, W-2H2O=262.252, W-H2O=280.264, W=298.276, Z0=664.632
A-NH2-t18:1/h24:0	Salad		1259.74		1261.76		18.52		18.44	2		32		6		H2PO4=96.97, IP-H2O=241.012, IP=259.023, C3PO3-C1-H2O=355.041, C3PO3-C1-CO2=373.057, C3PO3-C1=417.044, C3PO3 =596.117, Z0PO3=742.575, Y1=922.622	B1=162.076, IP=261.039, W-2H2O=262.252, W-H2O= 280.264, W=298.277, Z0-H2O=646.611, Z0=664.618
A-NH2-t18:1/h24:0	Raspberry		1259.74		1261.75		18.46		18.42	2		12.28		8		H2PO4=96.97, IP-H2O=241.012, IP=259.022, C3PO3-C1-CO2=373.056, C3PO3=596.117, Z0PO3=742.573	B1=162.076, IP=261.038, W-2H2O=262.252, W-H2O=280.265, W=298.277, Z0-H2O=646.611, Z0=664.615
A-NH2-t18:2/h24:0	Raspberry		1257.72		1259.74		15.98		16.25	2		4.22		8		H2PO4=96.97, IP-H2O=241.012, IP=259.023, C3PO3-C1-CO2=373.057	B1=162.076, IP=261.038, W-2H2O=260.238, W-H2O=278.25, W=296.257, Z0-H2O=644.603, Z0=662.61
A-NH2-t18:1/h25:0	Raspberry		1273.7539*		1275.77		19.55		19.78	3		1.55		11			B1=162.076, IP=261.039, W-2H2O=262.252, W-H2O=280.265, W=298.276
A-NH2-q43:2	Raspberry		1271.7419*		1273.76		17.71		17.73	3		0.87		9			B1=162.076, IP=261.035, W-H2O=278.246, W=296.258, Z0=676.622
A-OH-t34:0	Raspberry		1134.62		1136.64		10.21		10.21	2		0.58		8		PO3=78.959,H2PO4= 96.97, IP-H2O=241.012, IP=259.023	Z0-H2O=520.512, Z0=538.524
A-OH-t18:0/h16:0	Salad		1150.61		1152.63		8.84		8.83	2		1.93		0		H2PO4=96.97, IP-H2O=241.012, IP=259.023	W-2H2O=264.27, W-H2O=282.281, W=300.289, Z0-H2O=536.504, Z0=554.516
A-OH-t18:1/h16:0	Salad		1148.6		1150.61		8.14		8.13	2		10.27		16		H2PO4=96.97, IP-H2O=241.012, IP=259.022, C3PO3-C1-CO2-H2O=355.047, C3PO3-C1-CO2=373.057, C3PO3 = 597.103	W-2H2O=262.252, W-H2O=280.264, W=298.276, Z0-H2O=534.48, Z0=552.503	IP=283.021, B2=361.071, C2=379.08, C3PO3-B1=459.046, Z0=574.483
A-OH-q34:1	Strawberry		1148.6		1150.61		8.11		8.13	2		1.51		6		H2PO4=96.97, IP-H2O=241.012, IP=259.022	W-H2O=280.264, W=298.276, Z0=552.501
A-OH-q40:0	Salad		1234.71		1236.7239*		15.66		15.6	3		3		2		H2PO4=96.97, IP-H2O=241.012, IP=259.024, C3PO3-C1-CO2=373.057, C3PO3=597.102, Z0PO3=716.556
A-OH-t18:0/h22:0	Raspberry		1234.71		1236.72		15.36		15.63	2		1.37		6		H2PO4=96.97, IP-H2O=241.012, IP=259.023	W-2H2O=264.271, W-H2O=282.282, W=300.29, Z0-H2O=620.593, Z0=638.604
A-OH-t18:1/h22:0	Salad		1232.69		1234.71		14.47		14.44	2		15.16		19		H2PO4=96.97, IP-H2O=241.012, IP=259.022, C3PO3-C1-CO2-H2O=355.046, C3PO3-C1-CO2=373.056, C3PO3=597.1, Y1=894.601	W-2H2O=262.252, W-H2O=280.265, W=298.277, Z0-H2O=618.586, Z0=636.598	IP=283.021, B2=361.071, C2=379.088, C3PO3-B1=459.056
A-OH-t18:1/h22:0	Strawberry		1232.69		1234.71		14.25		14.43	2		3.69		2		H2PO4=96.97, IP-H2O=241.012, IP=259.021, C3PO3-C1-CO2-H2O=355.047, C3PO3-C1-CO2=373.049, C3PO3=597.118, Z0PO3=714.542	W-2H2O=262.252, W-H2O=280.265, W=298.276, Z0-H2O=618.571, Z0=630.598	IP=283.019, B2=361.078, C2=379.088, C3PO3-B1=459.055
A-OH-t18:1/h22:0	Raspberry		1232.69		1234.71		14.43		14.43	2		1.44		6		H2PO4=96.97, IP-H2O=241.012, IP=259.022, C3PO3-C1-CO2=373.057, C3PO3=597.118	W-2H2O=262.252, W-H2O=280.265, W=298.276, Z0=636.596
A-OH-q41:0	Strawberry		1248.72		1250.7395*		17.01		16.98	3		0.83		2		H2PO4=96.97, IP-H2O=241.012, IP=259.022, C3PO3-C1-CO2-H2O=355.04, C3PO3-C1-CO2=373.057
A-OH-t18:1/h23:0	Raspberry		1246.71		1248.78		15.82		15.77	2		1.46		7		H2PO4=96.97, IP-H2O=241.011, IP=259.022, C3PO3-C1-CO2-H2O=355.047, C3PO3-C1-CO2=373.057, C3PO3=597.118	W-2H2O=262.252, W-H2O=280.265, W=298.276, Z0-H2O=632.597, Z0=650.601
A-OH-t18:1/h23:0	Salad		1246.71		1248.72		15.85		15.84	2		4.45		18		H2PO4=96.97, IP-H2O=241.011, IP=259.023, C3PO3-C1-CO2-H2O=355.04, C3PO3-C1-CO2=373.057, C3PO3=597.103	W-2H2O=262.252, W-H2O=280.265, W=298.276
A-OH-t18:1/h23:0	Strawberry		1246.71		1248.72		15.53		15.76	2		8.2		1		H2PO4=96.97, IP-H2O=241.012, IP=259.022, C3PO3-C1-CO2-H2O=355.04, C3PO3-C1-CO2=373.055, C3PO3=597.102, Z0PO3=728.566	W-2H2O=262.251, W-H2O=280.264, W=298.275, Z0-H2O=632.597, Z0=650.604	IP-H2O=265.009, IP=283.019, B2=361.071, C2=379.088, C3PO3-B1=459.055, Z0=672.594
A-OH-t18:0/h24:0	Salad		1262.74		1264.76		18.55		18.5	2		12.3		4		H2PO4=96.97, IP-H2O=241.012, IP=259.022, C3PO3-C1-CO2-H2O=355.047, C3PO3-C1-CO2=373.057, C3PO3=597.099	W-2H2O=264.27, W-H2O=282.281, W=300.289, Z0-H2O=648.63, Z0=666.644
A-OH-t18:0/h24:0	Raspberry		1262.74		1264.75		18.51		18.53	2		2.58		6		H2PO4=96.97, IP-H2O=241.013, IP=259.023, C3PO3-C1-CO2=373.05, C3PO3=597.104, Y1=924.641	W-2H2O=264.27, W-H2O=282.281, W=300.29, Z0-H2O=648.633, Z0=666.647
A-OH-t18:0/h24:0	Strawberry		1262.74		1264.76		18.44		18.32	2		4.53		1		H2PO4=96.97, IP-H2O=241.012, IP=259.022, C3PO3-C1-CO2=373.056, C3PO3=597.104, Y1=924.638	W-2H2O=264.269, W-H2O=282.28, W=300.289, Z0-H2O=648.628, Z0=666.642
A-OH-t18:1/h24:0	Salad		1260.72		1262.74		17.3		17.26	2		50.77		14		H2PO4=96.97, IP-H2O=241.012, IP=259.022, C3PO3-C1-CO2-H2O=355.045, C3PO3-C1-CO2=373.057, C3PO3-C1=417.041, C3PO3=597.102, Z0PO3=742.573, Y1=922.656, Precursor=1260.709	W-2H2O=262.252, W-H2O=280.265, W=298.276, Z0-H2O=646.613, Z0=664.615	IP=283.02, B2=361.071, C2=379.091, C3PO3-B1=459.055
A-OH-t18:1/h24:0	Strawberry		1260.72		1262.74		17.26		17	2		22.15		2		H2PO4=96.97, IP-H2O=241.012, IP=259.023, C3PO3-C1-CO2-H2O=355.047, C3PO3-C1-CO2=373.057, C3PO3-C1=417.042, C3PO3=597.104, Z0PO3=742.574, Y1=922.651, Precursor=1260.717	W-2H2O=262.252, W-H2O=280.264, W=298.276, Z0-H2O=646.611, Z0=664.613	IP=283.02, B2=361.073, C2=379.088, C3PO3-B1=459.057
A-OH-t18:1/h24:0	Raspberry		1260.72		1262.74		17.25		17.23	2		3.89		6		H2PO4=96.97, IP-H2O=241.012, IP=259.023, C3PO3-C1-CO2-H2O=355.046, C3PO3-C1-CO2=373.057, C3PO3=597.104, Y1=922.658	W-2H2O=262.251, W-H2O=280.264, W=298.275, Z0-H2O=646.611, Z0=664.636	IP=283.019, C2=379.088, C3PO3-B1=459.055
A-OH-q42:2	Strawberry		1258.71		1260.7238*		15.21		15.22	3		1.22		2		H2PO4=96.97, IP-H2O=241.012, IP=259.022, C3PO3-C1-CO2=373.057, C3PO3=597.102, Y1=920.606
A-OH-t18:1/h24:1	Salad		1258.71		1260.72		14.36		14.33	2		2.04		10		H2PO4=96.97, IP-H2O=241.012, IP=259.022, C3PO3-C1-CO2=373.049, C3PO3=597.118	W-2H2O=262.252, W-H2O=280.265, W=298.271, Z0=662.613
A-OH-t18:2/h24:0	Raspberry		1258.71		1260.72		15.23		15.23	2		1.47		5		H2PO4=96.97, IP-H2O=241.013, IP=259.022, C3PO3-C1-CO2-H2O=355.047, C3PO3-C1-CO2=373.057, C3PO3=597.102, Z0PO3=740.557	W-2H2O=260.234, W-H2O=278.245, W=296.257, Z0-H2O=644.603, Z0=662.595
A-OH-t18:0/h25:0	Strawberry		1276.75		1278.77		19.8		19.8	2		1.33		5		H2PO4=96.97, IP-H2O=241.011, IP=259.023, C3PO3-C1-CO2=373.057, C3PO3=597.102, Z0PO3=758.622	W-2H2O=264.269, W-H2O=282.281, W=300.288, Z0=680.663
A-OH-t18:1/h25:0	Salad		1274.74		1276.75		18.76		18.75	2		3.72		11		H2PO4=96.97, IP-H2O=241.012, IP=259.022, C3PO3-C1-CO2=373.057, C3PO3=597.103	W-2H2O=262.252, W-H2O=280.26, W=298.276, Z0-H2O=660.622, Z0=678.647
A-OH-t18:1/h25:0	Strawberry		1274.74		1276.76		18.42		18.48	2		5.83		2		H2PO4=96.97, IP-H2O=241.011, IP=259.022, C3PO3-C1-CO2-H2O=355.047, C3PO3-C1-CO2=373.057, Z0PO3=756.585	W-2H2O=262.252, W-H2O=280.262, W=298.276, Z0-H2O=660.621, Z0=678.646	IP=283.02, B2=361.071, C2=379.088, C3PO3-B1=459.056
A-OH-t18:1/h25:0	Raspberry		1274.74		1276.75		18.71		18.73	2		0.84		9		H2PO4=96.97, IP-H2O=241.013, IP=259.023, C3PO3-C1-CO2=373.05, C3PO3=597.12	W-2H2O=262.252, W-H2O=280.265, W=298.276, Z0=678.647
A-OH-t18:1/h26:0	Salad		1288.76		1290.77		20.01		20.01	2		8.65		18		H2PO4=96.97, IP-H2O=241.012, IP=259.023, C3PO3-C1-CO2=373.057, C3PO3=597.103, Y1=950.683, Precursor=1288.744	W-2H2O=262.25, W-H2O=280.264, W=298.277, Z0-H2O=674.641, Z0=692.659	IP=283.021, B2=361.072, C2=379.089, C3PO3-B1=459.047
A-OH-t18:1/h26:0	Strawberry		1288.7540*		1290.77		19.76		19.94	3		5.49		2			W-2H2O=262.252, W-H2O=280.265, W=298.276, Z0-H2O=674.64, Z0=692.656	IP=283.02, B2=361.071, C2=379.088, C3PO3-B1=459.056
A-NH2-d18:2/16:0	Raspberry		1113.6100*		1115.63		9.89		9.89	3**		0.57		10			B1=162.076, W-H2O=262.252, W=280.265, Z0-H2O=500.485
A-NH2-q41:0	Raspberry		1247.7383*		1249.75		18.16		18.17	3**		2.03		7			B1=162.076, W-H2O=282.28, W=300.289, Z0=652.623
A-NH2-q41:2	Raspberry		1243.7076*		1245.72		14.77		14.8	3**		0.87		7			B1=162.076, W-2H2O=260.239, W=296.257
