# Supplementary material for: Chasing the Major Sphingolipids on Earth: Automated Annotation of Plant Glycosyl Inositol Phospho Ceramides by Glycolipidomics
Source: Metabolites. 2020 Sep 19;10(9):375. doi: 10.3390/metabo10090375 (PMC7570276; doi:10.3390/metabo10090375)
Supplement: Supplementary file 1 [file metabolites-10-00375-s001.zip › final_supplementary/Table S5.csv]

Mass [m/z]	Polarity	Series	R1	LCB	FA	if LCB=t18:2
960.5655279	Positive	0	OH	t18:1	h15:0
958.5498778	Positive	0	OH	t18:1	h15:1	or t18:2 h15:0
974.5811779	Positive	0	OH	t18:1	h16:0
972.5655279	Positive	0	OH	t18:1	h16:1	or t18:2 h16:0
988.596828	Positive	0	OH	t18:1	h17:0
986.5811779	Positive	0	OH	t18:1	h17:1	or t18:2 h17:0
1002.612478	Positive	0	OH	t18:1	h18:0
1000.596828	Positive	0	OH	t18:1	h18:1	or t18:2 h18:0
1016.628128	Positive	0	OH	t18:1	h19:0
1014.612478	Positive	0	OH	t18:1	h19:1	or t18:2 h19:0
1030.643778	Positive	0	OH	t18:1	h20:0
1028.628128	Positive	0	OH	t18:1	h20:1	or t18:2 h20:0
1044.659428	Positive	0	OH	t18:1	h21:0
1042.643778	Positive	0	OH	t18:1	h21:1	or t18:2 h21:0
1058.675078	Positive	0	OH	t18:1	h22:0
1056.659428	Positive	0	OH	t18:1	h22:1	or t18:2 h22:0
1072.690728	Positive	0	OH	t18:1	h23:0
1070.675078	Positive	0	OH	t18:1	h23:1	or t18:2 h23:0
1086.706379	Positive	0	OH	t18:1	h24:0
1084.690728	Positive	0	OH	t18:1	h24:1	or t18:2 h24:0
1100.722029	Positive	0	OH	t18:1	h25:0
1098.706379	Positive	0	OH	t18:1	h25:1	or t18:2 h25:0
1114.737679	Positive	0	OH	t18:1	h26:0
1112.722029	Positive	0	OH	t18:1	h26:1	or t18:2 h26:0
1014.648864	Positive	0	OH	t18:1	n20:0
1028.664514	Positive	0	OH	t18:1	n21:0
1042.680164	Positive	0	OH	t18:1	n22:0
1056.695814	Positive	0	OH	t18:1	n23:0
1070.711464	Positive	0	OH	t18:1	n24:0
1084.727114	Positive	0	OH	t18:1	n25:0
1098.742764	Positive	0	OH	t18:1	n26:0
1112.758414	Positive	0	OH	t18:1	n27:0
1126.774064	Positive	0	OH	t18:1	n28:0
962.5811779	Positive	0	OH	t18:0	h15:0
960.5655279	Positive	0	OH	t18:0	h15:1
976.5968281	Positive	0	OH	t18:0	h16:0
974.581178	Positive	0	OH	t18:0	h16:1
990.6124782	Positive	0	OH	t18:0	h17:0
988.5968281	Positive	0	OH	t18:0	h17:1
1004.628128	Positive	0	OH	t18:0	h18:0
1002.612478	Positive	0	OH	t18:0	h18:1
1018.643778	Positive	0	OH	t18:0	h19:0
1016.628128	Positive	0	OH	t18:0	h19:1
1032.659428	Positive	0	OH	t18:0	h20:0
1030.643778	Positive	0	OH	t18:0	h20:1
1046.675078	Positive	0	OH	t18:0	h21:0
1044.659428	Positive	0	OH	t18:0	h21:1
1060.690728	Positive	0	OH	t18:0	h22:0
1058.675078	Positive	0	OH	t18:0	h22:1
1074.706379	Positive	0	OH	t18:0	h23:0
1072.690728	Positive	0	OH	t18:0	h23:1
1088.722029	Positive	0	OH	t18:0	h24:0
1086.706379	Positive	0	OH	t18:0	h24:1
1102.737679	Positive	0	OH	t18:0	h25:0
1100.722029	Positive	0	OH	t18:0	h25:1
1116.753329	Positive	0	OH	t18:0	h26:0
1114.737679	Positive	0	OH	t18:0	h26:1
1016.664514	Positive	0	OH	t18:0	n20:0
1030.680164	Positive	0	OH	t18:0	n21:0
1044.695814	Positive	0	OH	t18:0	n22:0
1058.711464	Positive	0	OH	t18:0	n23:0
1072.727114	Positive	0	OH	t18:0	n24:0
1086.742764	Positive	0	OH	t18:0	n25:0
1100.758414	Positive	0	OH	t18:0	n26:0
1114.774064	Positive	0	OH	t18:0	n27:0
1128.789714	Positive	0	OH	t18:0	n28:0
944.5706132	Positive	0	OH	d18:1	h15:0
942.5549632	Positive	0	OH	d18:1	h15:1
958.5862634	Positive	0	OH	d18:1	h16:0
956.5706133	Positive	0	OH	d18:1	h16:1
972.6019135	Positive	0	OH	d18:1	h17:0
970.5862634	Positive	0	OH	d18:1	h17:1
986.6175635	Positive	0	OH	d18:1	h18:0
984.6019135	Positive	0	OH	d18:1	h18:1
1000.633214	Positive	0	OH	d18:1	h19:0
998.6175635	Positive	0	OH	d18:1	h19:1
1014.648864	Positive	0	OH	d18:1	h20:0
1012.633214	Positive	0	OH	d18:1	h20:1
1028.664514	Positive	0	OH	d18:1	h21:0
1026.648864	Positive	0	OH	d18:1	h21:1
1042.680164	Positive	0	OH	d18:1	h22:0
1040.664514	Positive	0	OH	d18:1	h22:1
1056.695814	Positive	0	OH	d18:1	h23:0
1054.680164	Positive	0	OH	d18:1	h23:1
1070.711464	Positive	0	OH	d18:1	h24:0
1068.695814	Positive	0	OH	d18:1	h24:1
1084.727114	Positive	0	OH	d18:1	h25:0
1082.711464	Positive	0	OH	d18:1	h25:1
1098.742764	Positive	0	OH	d18:1	h26:0
1096.727114	Positive	0	OH	d18:1	h26:1
998.653949	Positive	0	OH	d18:1	n20:0
1012.669599	Positive	0	OH	d18:1	n21:0
1026.685249	Positive	0	OH	d18:1	n22:0
1040.700899	Positive	0	OH	d18:1	n23:0
1054.716549	Positive	0	OH	d18:1	n24:0
1068.732199	Positive	0	OH	d18:1	n25:0
1082.747849	Positive	0	OH	d18:1	n26:0
1096.763499	Positive	0	OH	d18:1	n27:0
1110.77915	Positive	0	OH	d18:1	n28:0
946.5862633	Positive	0	OH	d18:0	h15:0
944.5706132	Positive	0	OH	d18:0	h15:1
960.6019135	Positive	0	OH	d18:0	h16:0
958.5862634	Positive	0	OH	d18:0	h16:1
974.6175635	Positive	0	OH	d18:0	h17:0
972.6019135	Positive	0	OH	d18:0	h17:1
988.6332136	Positive	0	OH	d18:0	h18:0
986.6175635	Positive	0	OH	d18:0	h18:1
1002.648864	Positive	0	OH	d18:0	h19:0
1000.633214	Positive	0	OH	d18:0	h19:1
1016.664514	Positive	0	OH	d18:0	h20:0
1014.648864	Positive	0	OH	d18:0	h20:1
1030.680164	Positive	0	OH	d18:0	h21:0
1028.664514	Positive	0	OH	d18:0	h21:1
1044.695814	Positive	0	OH	d18:0	h22:0
1042.680164	Positive	0	OH	d18:0	h22:1
1058.711464	Positive	0	OH	d18:0	h23:0
1056.695814	Positive	0	OH	d18:0	h23:1
1072.727114	Positive	0	OH	d18:0	h24:0
1070.711464	Positive	0	OH	d18:0	h24:1
1086.742764	Positive	0	OH	d18:0	h25:0
1084.727114	Positive	0	OH	d18:0	h25:1
1100.758414	Positive	0	OH	d18:0	h26:0
1098.742764	Positive	0	OH	d18:0	h26:1
1000.669599	Positive	0	OH	d18:0	n20:0
1014.685249	Positive	0	OH	d18:0	n21:0
1028.700899	Positive	0	OH	d18:0	n22:0
1042.716549	Positive	0	OH	d18:0	n23:0
1056.732199	Positive	0	OH	d18:0	n24:0
1070.747849	Positive	0	OH	d18:0	n25:0
1084.763499	Positive	0	OH	d18:0	n26:0
1098.77915	Positive	0	OH	d18:0	n27:0
1112.7948	Positive	0	OH	d18:0	n28:0
942.5549632	Positive	0	OH	d18:2	h15:0
940.5393131	Positive	0	OH	d18:2	h15:1
956.5706133	Positive	0	OH	d18:2	h16:0
954.5549633	Positive	0	OH	d18:2	h16:1
970.5862634	Positive	0	OH	d18:2	h17:0
968.5706133	Positive	0	OH	d18:2	h17:1
984.6019135	Positive	0	OH	d18:2	h18:0
982.5862634	Positive	0	OH	d18:2	h18:1
998.6175635	Positive	0	OH	d18:2	h19:0
996.6019135	Positive	0	OH	d18:2	h19:1
1012.633214	Positive	0	OH	d18:2	h20:0
1010.617564	Positive	0	OH	d18:2	h20:1
1026.648864	Positive	0	OH	d18:2	h21:0
1024.633214	Positive	0	OH	d18:2	h21:1
1040.664514	Positive	0	OH	d18:2	h22:0
1038.648864	Positive	0	OH	d18:2	h22:1
1054.680164	Positive	0	OH	d18:2	h23:0
1052.664514	Positive	0	OH	d18:2	h23:1
1068.695814	Positive	0	OH	d18:2	h24:0
1066.680164	Positive	0	OH	d18:2	h24:1
1082.711464	Positive	0	OH	d18:2	h25:0
1080.695814	Positive	0	OH	d18:2	h25:1
1096.727114	Positive	0	OH	d18:2	h26:0
1094.711464	Positive	0	OH	d18:2	h26:1
996.638299	Positive	0	OH	d18:2	n20:0
1010.653949	Positive	0	OH	d18:2	n21:0
1024.669599	Positive	0	OH	d18:2	n22:0
1038.685249	Positive	0	OH	d18:2	n23:0
1052.700899	Positive	0	OH	d18:2	n24:0
1066.716549	Positive	0	OH	d18:2	n25:0
1080.732199	Positive	0	OH	d18:2	n26:0
1094.747849	Positive	0	OH	d18:2	n27:0
1108.763499	Positive	0	OH	d18:2	n28:0
1298.650439	Positive	B	OH	t18:1	h15:0
1296.634789	Positive	B	OH	t18:1	h15:1	or t18:2 h15:0
1312.666089	Positive	B	OH	t18:1	h16:0
1310.650439	Positive	B	OH	t18:1	h16:1	or t18:2 h16:0
1326.681739	Positive	B	OH	t18:1	h17:0
1324.666089	Positive	B	OH	t18:1	h17:1	or t18:2 h17:0
1340.69739	Positive	B	OH	t18:1	h18:0
1338.681739	Positive	B	OH	t18:1	h18:1	or t18:2 h18:0
1354.71304	Positive	B	OH	t18:1	h19:0
1352.69739	Positive	B	OH	t18:1	h19:1	or t18:2 h19:0
1368.72869	Positive	B	OH	t18:1	h20:0
1366.71304	Positive	B	OH	t18:1	h20:1	or t18:2 h20:0
1382.74434	Positive	B	OH	t18:1	h21:0
1380.72869	Positive	B	OH	t18:1	h21:1	or t18:2 h21:0
1396.75999	Positive	B	OH	t18:1	h22:0
1394.74434	Positive	B	OH	t18:1	h22:1	or t18:2 h22:0
1410.77564	Positive	B	OH	t18:1	h23:0
1408.75999	Positive	B	OH	t18:1	h23:1	or t18:2 h23:0
1424.79129	Positive	B	OH	t18:1	h24:0
1422.77564	Positive	B	OH	t18:1	h24:1	or t18:2 h24:0
1438.80694	Positive	B	OH	t18:1	h25:0
1436.79129	Positive	B	OH	t18:1	h25:1	or t18:2 h25:0
1452.82259	Positive	B	OH	t18:1	h26:0
1450.80694	Positive	B	OH	t18:1	h26:1	or t18:2 h26:0
1352.733775	Positive	B	OH	t18:1	n20:0
1366.749425	Positive	B	OH	t18:1	n21:0
1380.765075	Positive	B	OH	t18:1	n22:0
1394.780725	Positive	B	OH	t18:1	n23:0
1408.796375	Positive	B	OH	t18:1	n24:0
1422.812025	Positive	B	OH	t18:1	n25:0
1436.827675	Positive	B	OH	t18:1	n26:0
1450.843326	Positive	B	OH	t18:1	n27:0
1464.858976	Positive	B	OH	t18:1	n28:0
1300.666089	Positive	B	OH	t18:0	h15:0
1298.650439	Positive	B	OH	t18:0	h15:1
1314.681739	Positive	B	OH	t18:0	h16:0
1312.666089	Positive	B	OH	t18:0	h16:1
1328.69739	Positive	B	OH	t18:0	h17:0
1326.681739	Positive	B	OH	t18:0	h17:1
1342.71304	Positive	B	OH	t18:0	h18:0
1340.69739	Positive	B	OH	t18:0	h18:1
1356.72869	Positive	B	OH	t18:0	h19:0
1354.71304	Positive	B	OH	t18:0	h19:1
1370.74434	Positive	B	OH	t18:0	h20:0
1368.72869	Positive	B	OH	t18:0	h20:1
1384.75999	Positive	B	OH	t18:0	h21:0
1382.74434	Positive	B	OH	t18:0	h21:1
1398.77564	Positive	B	OH	t18:0	h22:0
1396.75999	Positive	B	OH	t18:0	h22:1
1412.79129	Positive	B	OH	t18:0	h23:0
1410.77564	Positive	B	OH	t18:0	h23:1
1426.80694	Positive	B	OH	t18:0	h24:0
1424.79129	Positive	B	OH	t18:0	h24:1
1440.82259	Positive	B	OH	t18:0	h25:0
1438.80694	Positive	B	OH	t18:0	h25:1
1454.83824	Positive	B	OH	t18:0	h26:0
1452.82259	Positive	B	OH	t18:0	h26:1
1354.749425	Positive	B	OH	t18:0	n20:0
1368.765075	Positive	B	OH	t18:0	n21:0
1382.780725	Positive	B	OH	t18:0	n22:0
1396.796375	Positive	B	OH	t18:0	n23:0
1410.812025	Positive	B	OH	t18:0	n24:0
1424.827675	Positive	B	OH	t18:0	n25:0
1438.843326	Positive	B	OH	t18:0	n26:0
1452.858976	Positive	B	OH	t18:0	n27:0
1466.874626	Positive	B	OH	t18:0	n28:0
1282.655525	Positive	B	OH	d18:1	h15:0
1280.639875	Positive	B	OH	d18:1	h15:1
1296.671175	Positive	B	OH	d18:1	h16:0
1294.655525	Positive	B	OH	d18:1	h16:1
1310.686825	Positive	B	OH	d18:1	h17:0
1308.671175	Positive	B	OH	d18:1	h17:1
1324.702475	Positive	B	OH	d18:1	h18:0
1322.686825	Positive	B	OH	d18:1	h18:1
1338.718125	Positive	B	OH	d18:1	h19:0
1336.702475	Positive	B	OH	d18:1	h19:1
1352.733775	Positive	B	OH	d18:1	h20:0
1350.718125	Positive	B	OH	d18:1	h20:1
1366.749425	Positive	B	OH	d18:1	h21:0
1364.733775	Positive	B	OH	d18:1	h21:1
1380.765075	Positive	B	OH	d18:1	h22:0
1378.749425	Positive	B	OH	d18:1	h22:1
1394.780725	Positive	B	OH	d18:1	h23:0
1392.765075	Positive	B	OH	d18:1	h23:1
1408.796375	Positive	B	OH	d18:1	h24:0
1406.780725	Positive	B	OH	d18:1	h24:1
1422.812025	Positive	B	OH	d18:1	h25:0
1420.796375	Positive	B	OH	d18:1	h25:1
1436.827675	Positive	B	OH	d18:1	h26:0
1434.812025	Positive	B	OH	d18:1	h26:1
1336.73886	Positive	B	OH	d18:1	n20:0
1350.75451	Positive	B	OH	d18:1	n21:0
1364.770161	Positive	B	OH	d18:1	n22:0
1378.785811	Positive	B	OH	d18:1	n23:0
1392.801461	Positive	B	OH	d18:1	n24:0
1406.817111	Positive	B	OH	d18:1	n25:0
1420.832761	Positive	B	OH	d18:1	n26:0
1434.848411	Positive	B	OH	d18:1	n27:0
1448.864061	Positive	B	OH	d18:1	n28:0
1284.671175	Positive	B	OH	d18:0	h15:0
1282.655525	Positive	B	OH	d18:0	h15:1
1298.686825	Positive	B	OH	d18:0	h16:0
1296.671175	Positive	B	OH	d18:0	h16:1
1312.702475	Positive	B	OH	d18:0	h17:0
1310.686825	Positive	B	OH	d18:0	h17:1
1326.718125	Positive	B	OH	d18:0	h18:0
1324.702475	Positive	B	OH	d18:0	h18:1
1340.733775	Positive	B	OH	d18:0	h19:0
1338.718125	Positive	B	OH	d18:0	h19:1
1354.749425	Positive	B	OH	d18:0	h20:0
1352.733775	Positive	B	OH	d18:0	h20:1
1368.765075	Positive	B	OH	d18:0	h21:0
1366.749425	Positive	B	OH	d18:0	h21:1
1382.780725	Positive	B	OH	d18:0	h22:0
1380.765075	Positive	B	OH	d18:0	h22:1
1396.796375	Positive	B	OH	d18:0	h23:0
1394.780725	Positive	B	OH	d18:0	h23:1
1410.812025	Positive	B	OH	d18:0	h24:0
1408.796375	Positive	B	OH	d18:0	h24:1
1424.827675	Positive	B	OH	d18:0	h25:0
1422.812025	Positive	B	OH	d18:0	h25:1
1438.843326	Positive	B	OH	d18:0	h26:0
1436.827675	Positive	B	OH	d18:0	h26:1
1338.75451	Positive	B	OH	d18:0	n20:0
1352.770161	Positive	B	OH	d18:0	n21:0
1366.785811	Positive	B	OH	d18:0	n22:0
1380.801461	Positive	B	OH	d18:0	n23:0
1394.817111	Positive	B	OH	d18:0	n24:0
1408.832761	Positive	B	OH	d18:0	n25:0
1422.848411	Positive	B	OH	d18:0	n26:0
1436.864061	Positive	B	OH	d18:0	n27:0
1450.879711	Positive	B	OH	d18:0	n28:0
1280.639875	Positive	B	OH	d18:2	h15:0
1278.624225	Positive	B	OH	d18:2	h15:1
1294.655525	Positive	B	OH	d18:2	h16:0
1292.639875	Positive	B	OH	d18:2	h16:1
1308.671175	Positive	B	OH	d18:2	h17:0
1306.655525	Positive	B	OH	d18:2	h17:1
1322.686825	Positive	B	OH	d18:2	h18:0
1320.671175	Positive	B	OH	d18:2	h18:1
1336.702475	Positive	B	OH	d18:2	h19:0
1334.686825	Positive	B	OH	d18:2	h19:1
1350.718125	Positive	B	OH	d18:2	h20:0
1348.702475	Positive	B	OH	d18:2	h20:1
1364.733775	Positive	B	OH	d18:2	h21:0
1362.718125	Positive	B	OH	d18:2	h21:1
1378.749425	Positive	B	OH	d18:2	h22:0
1376.733775	Positive	B	OH	d18:2	h22:1
1392.765075	Positive	B	OH	d18:2	h23:0
1390.749425	Positive	B	OH	d18:2	h23:1
1406.780725	Positive	B	OH	d18:2	h24:0
1404.765075	Positive	B	OH	d18:2	h24:1
1420.796375	Positive	B	OH	d18:2	h25:0
1418.780725	Positive	B	OH	d18:2	h25:1
1434.812025	Positive	B	OH	d18:2	h26:0
1432.796375	Positive	B	OH	d18:2	h26:1
1334.72321	Positive	B	OH	d18:2	n20:0
1348.73886	Positive	B	OH	d18:2	n21:0
1362.75451	Positive	B	OH	d18:2	n22:0
1376.770161	Positive	B	OH	d18:2	n23:0
1390.785811	Positive	B	OH	d18:2	n24:0
1404.801461	Positive	B	OH	d18:2	n25:0
1418.817111	Positive	B	OH	d18:2	n26:0
1432.832761	Positive	B	OH	d18:2	n27:0
1446.848411	Positive	B	OH	d18:2	n28:0
1339.676988	Positive	B	NAc	t18:1	h15:0
1337.661338	Positive	B	NAc	t18:1	h15:1	or t18:2 h15:0
1353.692639	Positive	B	NAc	t18:1	h16:0
1351.676988	Positive	B	NAc	t18:1	h16:1	or t18:2 h16:0
1367.708289	Positive	B	NAc	t18:1	h17:0
1365.692639	Positive	B	NAc	t18:1	h17:1	or t18:2 h17:0
1381.723939	Positive	B	NAc	t18:1	h18:0
1379.708289	Positive	B	NAc	t18:1	h18:1	or t18:2 h18:0
1395.739589	Positive	B	NAc	t18:1	h19:0
1393.723939	Positive	B	NAc	t18:1	h19:1	or t18:2 h19:0
1409.755239	Positive	B	NAc	t18:1	h20:0
1407.739589	Positive	B	NAc	t18:1	h20:1	or t18:2 h20:0
1423.770889	Positive	B	NAc	t18:1	h21:0
1421.755239	Positive	B	NAc	t18:1	h21:1	or t18:2 h21:0
1437.786539	Positive	B	NAc	t18:1	h22:0
1435.770889	Positive	B	NAc	t18:1	h22:1	or t18:2 h22:0
1451.802189	Positive	B	NAc	t18:1	h23:0
1449.786539	Positive	B	NAc	t18:1	h23:1	or t18:2 h23:0
1465.817839	Positive	B	NAc	t18:1	h24:0
1463.802189	Positive	B	NAc	t18:1	h24:1	or t18:2 h24:0
1479.833489	Positive	B	NAc	t18:1	h25:0
1477.817839	Positive	B	NAc	t18:1	h25:1	or t18:2 h25:0
1493.849139	Positive	B	NAc	t18:1	h26:0
1491.833489	Positive	B	NAc	t18:1	h26:1	or t18:2 h26:0
1393.760324	Positive	B	NAc	t18:1	n20:0
1407.775974	Positive	B	NAc	t18:1	n21:0
1421.791624	Positive	B	NAc	t18:1	n22:0
1435.807274	Positive	B	NAc	t18:1	n23:0
1449.822924	Positive	B	NAc	t18:1	n24:0
1463.838574	Positive	B	NAc	t18:1	n25:0
1477.854225	Positive	B	NAc	t18:1	n26:0
1491.869875	Positive	B	NAc	t18:1	n27:0
1505.885525	Positive	B	NAc	t18:1	n28:0
1341.692638	Positive	B	NAc	t18:0	h15:0
1339.676988	Positive	B	NAc	t18:0	h15:1
1355.708289	Positive	B	NAc	t18:0	h16:0
1353.692639	Positive	B	NAc	t18:0	h16:1
1369.723939	Positive	B	NAc	t18:0	h17:0
1367.708289	Positive	B	NAc	t18:0	h17:1
1383.739589	Positive	B	NAc	t18:0	h18:0
1381.723939	Positive	B	NAc	t18:0	h18:1
1397.755239	Positive	B	NAc	t18:0	h19:0
1395.739589	Positive	B	NAc	t18:0	h19:1
1411.770889	Positive	B	NAc	t18:0	h20:0
1409.755239	Positive	B	NAc	t18:0	h20:1
1425.786539	Positive	B	NAc	t18:0	h21:0
1423.770889	Positive	B	NAc	t18:0	h21:1
1439.802189	Positive	B	NAc	t18:0	h22:0
1437.786539	Positive	B	NAc	t18:0	h22:1
1453.817839	Positive	B	NAc	t18:0	h23:0
1451.802189	Positive	B	NAc	t18:0	h23:1
1467.833489	Positive	B	NAc	t18:0	h24:0
1465.817839	Positive	B	NAc	t18:0	h24:1
1481.849139	Positive	B	NAc	t18:0	h25:0
1479.833489	Positive	B	NAc	t18:0	h25:1
1495.864789	Positive	B	NAc	t18:0	h26:0
1493.849139	Positive	B	NAc	t18:0	h26:1
1395.775974	Positive	B	NAc	t18:0	n20:0
1409.791624	Positive	B	NAc	t18:0	n21:0
1423.807274	Positive	B	NAc	t18:0	n22:0
1437.822924	Positive	B	NAc	t18:0	n23:0
1451.838574	Positive	B	NAc	t18:0	n24:0
1465.854225	Positive	B	NAc	t18:0	n25:0
1479.869875	Positive	B	NAc	t18:0	n26:0
1493.885525	Positive	B	NAc	t18:0	n27:0
1507.901175	Positive	B	NAc	t18:0	n28:0
1325.697724	Positive	B	NAc	d18:0	h15:0
1323.682074	Positive	B	NAc	d18:0	h15:1
1339.713374	Positive	B	NAc	d18:0	h16:0
1337.697724	Positive	B	NAc	d18:0	h16:1
1353.729024	Positive	B	NAc	d18:0	h17:0
1351.713374	Positive	B	NAc	d18:0	h17:1
1367.744674	Positive	B	NAc	d18:0	h18:0
1365.729024	Positive	B	NAc	d18:0	h18:1
1381.760324	Positive	B	NAc	d18:0	h19:0
1379.744674	Positive	B	NAc	d18:0	h19:1
1395.775974	Positive	B	NAc	d18:0	h20:0
1393.760324	Positive	B	NAc	d18:0	h20:1
1409.791624	Positive	B	NAc	d18:0	h21:0
1407.775974	Positive	B	NAc	d18:0	h21:1
1423.807274	Positive	B	NAc	d18:0	h22:0
1421.791624	Positive	B	NAc	d18:0	h22:1
1437.822924	Positive	B	NAc	d18:0	h23:0
1435.807274	Positive	B	NAc	d18:0	h23:1
1451.838574	Positive	B	NAc	d18:0	h24:0
1449.822924	Positive	B	NAc	d18:0	h24:1
1465.854225	Positive	B	NAc	d18:0	h25:0
1463.838574	Positive	B	NAc	d18:0	h25:1
1479.869875	Positive	B	NAc	d18:0	h26:0
1477.854225	Positive	B	NAc	d18:0	h26:1
1379.78106	Positive	B	NAc	d18:0	n20:0
1393.79671	Positive	B	NAc	d18:0	n21:0
1407.81236	Positive	B	NAc	d18:0	n22:0
1421.82801	Positive	B	NAc	d18:0	n23:0
1435.84366	Positive	B	NAc	d18:0	n24:0
1449.85931	Positive	B	NAc	d18:0	n25:0
1463.87496	Positive	B	NAc	d18:0	n26:0
1477.89061	Positive	B	NAc	d18:0	n27:0
1491.90626	Positive	B	NAc	d18:0	n28:0
1323.682074	Positive	B	NAc	d18:1	h15:0
1321.666424	Positive	B	NAc	d18:1	h15:1
1337.697723	Positive	B	NAc	d18:1	h16:0
1335.682074	Positive	B	NAc	d18:1	h16:1
1351.713374	Positive	B	NAc	d18:1	h17:0
1349.697724	Positive	B	NAc	d18:1	h17:1
1365.729024	Positive	B	NAc	d18:1	h18:0
1363.713374	Positive	B	NAc	d18:1	h18:1
1379.744674	Positive	B	NAc	d18:1	h19:0
1377.729024	Positive	B	NAc	d18:1	h19:1
1393.760324	Positive	B	NAc	d18:1	h20:0
1391.744674	Positive	B	NAc	d18:1	h20:1
1407.775974	Positive	B	NAc	d18:1	h21:0
1405.760324	Positive	B	NAc	d18:1	h21:1
1421.791624	Positive	B	NAc	d18:1	h22:0
1419.775974	Positive	B	NAc	d18:1	h22:1
1435.807274	Positive	B	NAc	d18:1	h23:0
1433.791624	Positive	B	NAc	d18:1	h23:1
1449.822924	Positive	B	NAc	d18:1	h24:0
1447.807274	Positive	B	NAc	d18:1	h24:1
1463.838574	Positive	B	NAc	d18:1	h25:0
1461.822924	Positive	B	NAc	d18:1	h25:1
1477.854225	Positive	B	NAc	d18:1	h26:0
1475.838574	Positive	B	NAc	d18:1	h26:1
1377.76541	Positive	B	NAc	d18:1	n20:0
1391.78106	Positive	B	NAc	d18:1	n21:0
1405.79671	Positive	B	NAc	d18:1	n22:0
1419.81236	Positive	B	NAc	d18:1	n23:0
1433.82801	Positive	B	NAc	d18:1	n24:0
1447.84366	Positive	B	NAc	d18:1	n25:0
1461.85931	Positive	B	NAc	d18:1	n26:0
1475.87496	Positive	B	NAc	d18:1	n27:0
1489.89061	Positive	B	NAc	d18:1	n28:0
1321.666424	Positive	B	NAc	d18:2	h15:0
1319.650774	Positive	B	NAc	d18:2	h15:1
1335.682074	Positive	B	NAc	d18:2	h16:0
1333.666424	Positive	B	NAc	d18:2	h16:1
1349.697724	Positive	B	NAc	d18:2	h17:0
1347.682074	Positive	B	NAc	d18:2	h17:1
1363.713374	Positive	B	NAc	d18:2	h18:0
1361.697724	Positive	B	NAc	d18:2	h18:1
1377.729024	Positive	B	NAc	d18:2	h19:0
1375.713374	Positive	B	NAc	d18:2	h19:1
1391.744674	Positive	B	NAc	d18:2	h20:0
1389.729024	Positive	B	NAc	d18:2	h20:1
1405.760324	Positive	B	NAc	d18:2	h21:0
1403.744674	Positive	B	NAc	d18:2	h21:1
1419.775974	Positive	B	NAc	d18:2	h22:0
1417.760324	Positive	B	NAc	d18:2	h22:1
1433.791624	Positive	B	NAc	d18:2	h23:0
1431.775974	Positive	B	NAc	d18:2	h23:1
1447.807274	Positive	B	NAc	d18:2	h24:0
1445.791624	Positive	B	NAc	d18:2	h24:1
1461.822924	Positive	B	NAc	d18:2	h25:0
1459.807274	Positive	B	NAc	d18:2	h25:1
1475.838574	Positive	B	NAc	d18:2	h26:0
1473.822924	Positive	B	NAc	d18:2	h26:1
1375.749759	Positive	B	NAc	d18:2	n20:0
1389.76541	Positive	B	NAc	d18:2	n21:0
1403.78106	Positive	B	NAc	d18:2	n22:0
1417.79671	Positive	B	NAc	d18:2	n23:0
1431.81236	Positive	B	NAc	d18:2	n24:0
1445.82801	Positive	B	NAc	d18:2	n25:0
1459.84366	Positive	B	NAc	d18:2	n26:0
1473.85931	Positive	B	NAc	d18:2	n27:0
1487.87496	Positive	B	NAc	d18:2	n28:0
1001.592077	Positive	0	NAc	t18:1	h15:0
999.5764269	Positive	0	NAc	t18:1	h15:1	or t18:2 h15:0
1015.607727	Positive	0	NAc	t18:1	h16:0
1013.592077	Positive	0	NAc	t18:1	h16:1	or t18:2 h16:0
1029.623377	Positive	0	NAc	t18:1	h17:0
1027.607727	Positive	0	NAc	t18:1	h17:1	or t18:2 h17:0
1043.639027	Positive	0	NAc	t18:1	h18:0
1041.623377	Positive	0	NAc	t18:1	h18:1	or t18:2 h18:0
1057.654677	Positive	0	NAc	t18:1	h19:0
1055.639027	Positive	0	NAc	t18:1	h19:1	or t18:2 h19:0
1071.670327	Positive	0	NAc	t18:1	h20:0
1069.654677	Positive	0	NAc	t18:1	h20:1	or t18:2 h20:0
1085.685977	Positive	0	NAc	t18:1	h21:0
1083.670327	Positive	0	NAc	t18:1	h21:1	or t18:2 h21:0
1099.701628	Positive	0	NAc	t18:1	h22:0
1097.685977	Positive	0	NAc	t18:1	h22:1	or t18:2 h22:0
1113.717278	Positive	0	NAc	t18:1	h23:0
1111.701628	Positive	0	NAc	t18:1	h23:1	or t18:2 h23:0
1127.732928	Positive	0	NAc	t18:1	h24:0
1125.717278	Positive	0	NAc	t18:1	h24:1	or t18:2 h24:0
1141.748578	Positive	0	NAc	t18:1	h25:0
1139.732928	Positive	0	NAc	t18:1	h25:1	or t18:2 h25:0
1155.764228	Positive	0	NAc	t18:1	h26:0
1153.748578	Positive	0	NAc	t18:1	h26:1	or t18:2 h26:0
1055.675413	Positive	0	NAc	t18:1	n20:0
1069.691063	Positive	0	NAc	t18:1	n21:0
1083.706713	Positive	0	NAc	t18:1	n22:0
1097.722363	Positive	0	NAc	t18:1	n23:0
1111.738013	Positive	0	NAc	t18:1	n24:0
1125.753663	Positive	0	NAc	t18:1	n25:0
1139.769313	Positive	0	NAc	t18:1	n26:0
1153.784963	Positive	0	NAc	t18:1	n27:0
1167.800613	Positive	0	NAc	t18:1	n28:0
1003.607727	Positive	0	NAc	t18:0	h15:0
1001.592077	Positive	0	NAc	t18:0	h15:1
1017.623377	Positive	0	NAc	t18:0	h16:0
1015.607727	Positive	0	NAc	t18:0	h16:1
1031.639027	Positive	0	NAc	t18:0	h17:0
1029.623377	Positive	0	NAc	t18:0	h17:1
1045.654677	Positive	0	NAc	t18:0	h18:0
1043.639027	Positive	0	NAc	t18:0	h18:1
1059.670327	Positive	0	NAc	t18:0	h19:0
1057.654677	Positive	0	NAc	t18:0	h19:1
1073.685977	Positive	0	NAc	t18:0	h20:0
1071.670327	Positive	0	NAc	t18:0	h20:1
1087.701628	Positive	0	NAc	t18:0	h21:0
1085.685977	Positive	0	NAc	t18:0	h21:1
1101.717278	Positive	0	NAc	t18:0	h22:0
1099.701628	Positive	0	NAc	t18:0	h22:1
1115.732928	Positive	0	NAc	t18:0	h23:0
1113.717278	Positive	0	NAc	t18:0	h23:1
1129.748578	Positive	0	NAc	t18:0	h24:0
1127.732928	Positive	0	NAc	t18:0	h24:1
1143.764228	Positive	0	NAc	t18:0	h25:0
1141.748578	Positive	0	NAc	t18:0	h25:1
1157.779878	Positive	0	NAc	t18:0	h26:0
1155.764228	Positive	0	NAc	t18:0	h26:1
1057.691063	Positive	0	NAc	t18:0	n20:0
1071.706713	Positive	0	NAc	t18:0	n21:0
1085.722363	Positive	0	NAc	t18:0	n22:0
1099.738013	Positive	0	NAc	t18:0	n23:0
1113.753663	Positive	0	NAc	t18:0	n24:0
1127.769313	Positive	0	NAc	t18:0	n25:0
1141.784963	Positive	0	NAc	t18:0	n26:0
1155.800613	Positive	0	NAc	t18:0	n27:0
1169.816263	Positive	0	NAc	t18:0	n28:0
987.6128124	Positive	0	NAc	d18:0	h15:0
985.5971623	Positive	0	NAc	d18:0	h15:1
1001.628463	Positive	0	NAc	d18:0	h16:0
999.6128125	Positive	0	NAc	d18:0	h16:1
1015.644113	Positive	0	NAc	d18:0	h17:0
1013.628463	Positive	0	NAc	d18:0	h17:1
1029.659763	Positive	0	NAc	d18:0	h18:0
1027.644113	Positive	0	NAc	d18:0	h18:1
1043.675413	Positive	0	NAc	d18:0	h19:0
1041.659763	Positive	0	NAc	d18:0	h19:1
1057.691063	Positive	0	NAc	d18:0	h20:0
1055.675413	Positive	0	NAc	d18:0	h20:1
1071.706713	Positive	0	NAc	d18:0	h21:0
1069.691063	Positive	0	NAc	d18:0	h21:1
1085.722363	Positive	0	NAc	d18:0	h22:0
1083.706713	Positive	0	NAc	d18:0	h22:1
1099.738013	Positive	0	NAc	d18:0	h23:0
1097.722363	Positive	0	NAc	d18:0	h23:1
1113.753663	Positive	0	NAc	d18:0	h24:0
1111.738013	Positive	0	NAc	d18:0	h24:1
1127.769313	Positive	0	NAc	d18:0	h25:0
1125.753663	Positive	0	NAc	d18:0	h25:1
1141.784963	Positive	0	NAc	d18:0	h26:0
1139.769313	Positive	0	NAc	d18:0	h26:1
1041.696148	Positive	0	NAc	d18:0	n20:0
1055.711798	Positive	0	NAc	d18:0	n21:0
1069.727448	Positive	0	NAc	d18:0	n22:0
1083.743098	Positive	0	NAc	d18:0	n23:0
1097.758748	Positive	0	NAc	d18:0	n24:0
1111.774399	Positive	0	NAc	d18:0	n25:0
1125.790049	Positive	0	NAc	d18:0	n26:0
1139.805699	Positive	0	NAc	d18:0	n27:0
1153.821349	Positive	0	NAc	d18:0	n28:0
985.5971623	Positive	0	NAc	d18:1	h15:0
983.5815123	Positive	0	NAc	d18:1	h15:1
999.6128125	Positive	0	NAc	d18:1	h16:0
997.5971624	Positive	0	NAc	d18:1	h16:1
1013.628463	Positive	0	NAc	d18:1	h17:0
1011.612813	Positive	0	NAc	d18:1	h17:1
1027.644113	Positive	0	NAc	d18:1	h18:0
1025.628463	Positive	0	NAc	d18:1	h18:1
1041.659763	Positive	0	NAc	d18:1	h19:0
1039.644113	Positive	0	NAc	d18:1	h19:1
1055.675413	Positive	0	NAc	d18:1	h20:0
1053.659763	Positive	0	NAc	d18:1	h20:1
1069.691063	Positive	0	NAc	d18:1	h21:0
1067.675413	Positive	0	NAc	d18:1	h21:1
1083.706713	Positive	0	NAc	d18:1	h22:0
1081.691063	Positive	0	NAc	d18:1	h22:1
1097.722363	Positive	0	NAc	d18:1	h23:0
1095.706713	Positive	0	NAc	d18:1	h23:1
1111.738013	Positive	0	NAc	d18:1	h24:0
1109.722363	Positive	0	NAc	d18:1	h24:1
1125.753663	Positive	0	NAc	d18:1	h25:0
1123.738013	Positive	0	NAc	d18:1	h25:1
1139.769313	Positive	0	NAc	d18:1	h26:0
1137.753663	Positive	0	NAc	d18:1	h26:1
1039.680498	Positive	0	NAc	d18:1	n20:0
1053.696148	Positive	0	NAc	d18:1	n21:0
1067.711798	Positive	0	NAc	d18:1	n22:0
1081.727448	Positive	0	NAc	d18:1	n23:0
1095.743098	Positive	0	NAc	d18:1	n24:0
1109.758748	Positive	0	NAc	d18:1	n25:0
1123.774399	Positive	0	NAc	d18:1	n26:0
1137.790049	Positive	0	NAc	d18:1	n27:0
1151.805699	Positive	0	NAc	d18:1	n28:0
983.5815123	Positive	0	NAc	d18:2	h15:0
981.5658622	Positive	0	NAc	d18:2	h15:1
997.5971624	Positive	0	NAc	d18:2	h16:0
995.5815124	Positive	0	NAc	d18:2	h16:1
1011.612813	Positive	0	NAc	d18:2	h17:0
1009.597162	Positive	0	NAc	d18:2	h17:1
1025.628463	Positive	0	NAc	d18:2	h18:0
1023.612813	Positive	0	NAc	d18:2	h18:1
1039.644113	Positive	0	NAc	d18:2	h19:0
1037.628463	Positive	0	NAc	d18:2	h19:1
1053.659763	Positive	0	NAc	d18:2	h20:0
1051.644113	Positive	0	NAc	d18:2	h20:1
1067.675413	Positive	0	NAc	d18:2	h21:0
1065.659763	Positive	0	NAc	d18:2	h21:1
1081.691063	Positive	0	NAc	d18:2	h22:0
1079.675413	Positive	0	NAc	d18:2	h22:1
1095.706713	Positive	0	NAc	d18:2	h23:0
1093.691063	Positive	0	NAc	d18:2	h23:1
1109.722363	Positive	0	NAc	d18:2	h24:0
1107.706713	Positive	0	NAc	d18:2	h24:1
1123.738013	Positive	0	NAc	d18:2	h25:0
1121.722363	Positive	0	NAc	d18:2	h25:1
1137.753663	Positive	0	NAc	d18:2	h26:0
1135.738013	Positive	0	NAc	d18:2	h26:1
1037.664848	Positive	0	NAc	d18:2	n20:0
1051.680498	Positive	0	NAc	d18:2	n21:0
1065.696148	Positive	0	NAc	d18:2	n22:0
1079.711798	Positive	0	NAc	d18:2	n23:0
1093.727448	Positive	0	NAc	d18:2	n24:0
1107.743098	Positive	0	NAc	d18:2	n25:0
1121.758748	Positive	0	NAc	d18:2	n26:0
1135.774399	Positive	0	NAc	d18:2	n27:0
1149.790049	Positive	0	NAc	d18:2	n28:0
1136.597616	Positive	A	OH	t18:1	h15:0
1134.581966	Positive	A	OH	t18:1	h15:1	or t18:2 h15:0
1150.613266	Positive	A	OH	t18:1	h16:0
1148.597616	Positive	A	OH	t18:1	h16:1	or t18:2 h16:0
1164.628916	Positive	A	OH	t18:1	h17:0
1162.613266	Positive	A	OH	t18:1	h17:1	or t18:2 h17:0
1178.644566	Positive	A	OH	t18:1	h18:0
1176.628916	Positive	A	OH	t18:1	h18:1	or t18:2 h18:0
1192.660216	Positive	A	OH	t18:1	h19:0
1190.644566	Positive	A	OH	t18:1	h19:1	or t18:2 h19:0
1206.675866	Positive	A	OH	t18:1	h20:0
1204.660216	Positive	A	OH	t18:1	h20:1	or t18:2 h20:0
1220.691516	Positive	A	OH	t18:1	h21:0
1218.675866	Positive	A	OH	t18:1	h21:1	or t18:2 h21:0
1234.707166	Positive	A	OH	t18:1	h22:0
1232.691516	Positive	A	OH	t18:1	h22:1	or t18:2 h22:0
1248.722816	Positive	A	OH	t18:1	h23:0
1246.707166	Positive	A	OH	t18:1	h23:1	or t18:2 h23:0
1262.738467	Positive	A	OH	t18:1	h24:0
1260.722816	Positive	A	OH	t18:1	h24:1	or t18:2 h24:0
1276.754117	Positive	A	OH	t18:1	h25:0
1274.738467	Positive	A	OH	t18:1	h25:1	or t18:2 h25:0
1290.769767	Positive	A	OH	t18:1	h26:0
1288.754117	Positive	A	OH	t18:1	h26:1	or t18:2 h26:0
1190.680952	Positive	A	OH	t18:1	n20:0
1204.696602	Positive	A	OH	t18:1	n21:0
1218.712252	Positive	A	OH	t18:1	n22:0
1232.727902	Positive	A	OH	t18:1	n23:0
1246.743552	Positive	A	OH	t18:1	n24:0
1260.759202	Positive	A	OH	t18:1	n25:0
1274.774852	Positive	A	OH	t18:1	n26:0
1288.790502	Positive	A	OH	t18:1	n27:0
1302.806152	Positive	A	OH	t18:1	n28:0
1138.613266	Positive	A	OH	t18:0	h15:0
1136.597616	Positive	A	OH	t18:0	h15:1
1152.628916	Positive	A	OH	t18:0	h16:0
1150.613266	Positive	A	OH	t18:0	h16:1
1166.644566	Positive	A	OH	t18:0	h17:0
1164.628916	Positive	A	OH	t18:0	h17:1
1180.660216	Positive	A	OH	t18:0	h18:0
1178.644566	Positive	A	OH	t18:0	h18:1
1194.675866	Positive	A	OH	t18:0	h19:0
1192.660216	Positive	A	OH	t18:0	h19:1
1208.691516	Positive	A	OH	t18:0	h20:0
1206.675866	Positive	A	OH	t18:0	h20:1
1222.707166	Positive	A	OH	t18:0	h21:0
1220.691516	Positive	A	OH	t18:0	h21:1
1236.722816	Positive	A	OH	t18:0	h22:0
1234.707166	Positive	A	OH	t18:0	h22:1
1250.738467	Positive	A	OH	t18:0	h23:0
1248.722816	Positive	A	OH	t18:0	h23:1
1264.754117	Positive	A	OH	t18:0	h24:0
1262.738467	Positive	A	OH	t18:0	h24:1
1278.769767	Positive	A	OH	t18:0	h25:0
1276.754117	Positive	A	OH	t18:0	h25:1
1292.785417	Positive	A	OH	t18:0	h26:0
1290.769767	Positive	A	OH	t18:0	h26:1
1192.696602	Positive	A	OH	t18:0	n20:0
1206.712252	Positive	A	OH	t18:0	n21:0
1220.727902	Positive	A	OH	t18:0	n22:0
1234.743552	Positive	A	OH	t18:0	n23:0
1248.759202	Positive	A	OH	t18:0	n24:0
1262.774852	Positive	A	OH	t18:0	n25:0
1276.790502	Positive	A	OH	t18:0	n26:0
1290.806152	Positive	A	OH	t18:0	n27:0
1304.821802	Positive	A	OH	t18:0	n28:0
1120.602701	Positive	A	OH	d18:1	h15:0
1118.587051	Positive	A	OH	d18:1	h15:1
1134.618351	Positive	A	OH	d18:1	h16:0
1132.602701	Positive	A	OH	d18:1	h16:1
1148.634001	Positive	A	OH	d18:1	h17:0
1146.618351	Positive	A	OH	d18:1	h17:1
1162.649652	Positive	A	OH	d18:1	h18:0
1160.634001	Positive	A	OH	d18:1	h18:1
1176.665302	Positive	A	OH	d18:1	h19:0
1174.649652	Positive	A	OH	d18:1	h19:1
1190.680952	Positive	A	OH	d18:1	h20:0
1188.665302	Positive	A	OH	d18:1	h20:1
1204.696602	Positive	A	OH	d18:1	h21:0
1202.680952	Positive	A	OH	d18:1	h21:1
1218.712252	Positive	A	OH	d18:1	h22:0
1216.696602	Positive	A	OH	d18:1	h22:1
1232.727902	Positive	A	OH	d18:1	h23:0
1230.712252	Positive	A	OH	d18:1	h23:1
1246.743552	Positive	A	OH	d18:1	h24:0
1244.727902	Positive	A	OH	d18:1	h24:1
1260.759202	Positive	A	OH	d18:1	h25:0
1258.743552	Positive	A	OH	d18:1	h25:1
1274.774852	Positive	A	OH	d18:1	h26:0
1272.759202	Positive	A	OH	d18:1	h26:1
1174.686037	Positive	A	OH	d18:1	n20:0
1188.701687	Positive	A	OH	d18:1	n21:0
1202.717337	Positive	A	OH	d18:1	n22:0
1216.732987	Positive	A	OH	d18:1	n23:0
1230.748637	Positive	A	OH	d18:1	n24:0
1244.764287	Positive	A	OH	d18:1	n25:0
1258.779937	Positive	A	OH	d18:1	n26:0
1272.795587	Positive	A	OH	d18:1	n27:0
1286.811238	Positive	A	OH	d18:1	n28:0
1122.618351	Positive	A	OH	d18:0	h15:0
1120.602701	Positive	A	OH	d18:0	h15:1
1136.634001	Positive	A	OH	d18:0	h16:0
1134.618351	Positive	A	OH	d18:0	h16:1
1150.649652	Positive	A	OH	d18:0	h17:0
1148.634001	Positive	A	OH	d18:0	h17:1
1164.665302	Positive	A	OH	d18:0	h18:0
1162.649652	Positive	A	OH	d18:0	h18:1
1178.680952	Positive	A	OH	d18:0	h19:0
1176.665302	Positive	A	OH	d18:0	h19:1
1192.696602	Positive	A	OH	d18:0	h20:0
1190.680952	Positive	A	OH	d18:0	h20:1
1206.712252	Positive	A	OH	d18:0	h21:0
1204.696602	Positive	A	OH	d18:0	h21:1
1220.727902	Positive	A	OH	d18:0	h22:0
1218.712252	Positive	A	OH	d18:0	h22:1
1234.743552	Positive	A	OH	d18:0	h23:0
1232.727902	Positive	A	OH	d18:0	h23:1
1248.759202	Positive	A	OH	d18:0	h24:0
1246.743552	Positive	A	OH	d18:0	h24:1
1262.774852	Positive	A	OH	d18:0	h25:0
1260.759202	Positive	A	OH	d18:0	h25:1
1276.790502	Positive	A	OH	d18:0	h26:0
1274.774852	Positive	A	OH	d18:0	h26:1
1176.701687	Positive	A	OH	d18:0	n20:0
1190.717337	Positive	A	OH	d18:0	n21:0
1204.732987	Positive	A	OH	d18:0	n22:0
1218.748637	Positive	A	OH	d18:0	n23:0
1232.764287	Positive	A	OH	d18:0	n24:0
1246.779937	Positive	A	OH	d18:0	n25:0
1260.795587	Positive	A	OH	d18:0	n26:0
1274.811238	Positive	A	OH	d18:0	n27:0
1288.826888	Positive	A	OH	d18:0	n28:0
1118.587051	Positive	A	OH	d18:2	h15:0
1116.571401	Positive	A	OH	d18:2	h15:1
1132.602701	Positive	A	OH	d18:2	h16:0
1130.587051	Positive	A	OH	d18:2	h16:1
1146.618351	Positive	A	OH	d18:2	h17:0
1144.602701	Positive	A	OH	d18:2	h17:1
1160.634001	Positive	A	OH	d18:2	h18:0
1158.618351	Positive	A	OH	d18:2	h18:1
1174.649652	Positive	A	OH	d18:2	h19:0
1172.634001	Positive	A	OH	d18:2	h19:1
1188.665302	Positive	A	OH	d18:2	h20:0
1186.649652	Positive	A	OH	d18:2	h20:1
1202.680952	Positive	A	OH	d18:2	h21:0
1200.665302	Positive	A	OH	d18:2	h21:1
1216.696602	Positive	A	OH	d18:2	h22:0
1214.680952	Positive	A	OH	d18:2	h22:1
1230.712252	Positive	A	OH	d18:2	h23:0
1228.696602	Positive	A	OH	d18:2	h23:1
1244.727902	Positive	A	OH	d18:2	h24:0
1242.712252	Positive	A	OH	d18:2	h24:1
1258.743552	Positive	A	OH	d18:2	h25:0
1256.727902	Positive	A	OH	d18:2	h25:1
1272.759202	Positive	A	OH	d18:2	h26:0
1270.743552	Positive	A	OH	d18:2	h26:1
1172.670387	Positive	A	OH	d18:2	n20:0
1186.686037	Positive	A	OH	d18:2	n21:0
1200.701687	Positive	A	OH	d18:2	n22:0
1214.717337	Positive	A	OH	d18:2	n23:0
1228.732987	Positive	A	OH	d18:2	n24:0
1242.748637	Positive	A	OH	d18:2	n25:0
1256.764287	Positive	A	OH	d18:2	n26:0
1270.779937	Positive	A	OH	d18:2	n27:0
1284.795587	Positive	A	OH	d18:2	n28:0
1177.624165	Positive	A	NAc	t18:1	h15:0
1175.608515	Positive	A	NAc	t18:1	h15:1	or t18:2 h15:0
1191.639815	Positive	A	NAc	t18:1	h16:0
1189.624165	Positive	A	NAc	t18:1	h16:1	or t18:2 h16:0
1205.655465	Positive	A	NAc	t18:1	h17:0
1203.639815	Positive	A	NAc	t18:1	h17:1	or t18:2 h17:0
1219.671115	Positive	A	NAc	t18:1	h18:0
1217.655465	Positive	A	NAc	t18:1	h18:1	or t18:2 h18:0
1233.686765	Positive	A	NAc	t18:1	h19:0
1231.671115	Positive	A	NAc	t18:1	h19:1	or t18:2 h19:0
1247.702415	Positive	A	NAc	t18:1	h20:0
1245.686765	Positive	A	NAc	t18:1	h20:1	or t18:2 h20:0
1261.718065	Positive	A	NAc	t18:1	h21:0
1259.702415	Positive	A	NAc	t18:1	h21:1	or t18:2 h21:0
1275.733715	Positive	A	NAc	t18:1	h22:0
1273.718065	Positive	A	NAc	t18:1	h22:1	or t18:2 h22:0
1289.749366	Positive	A	NAc	t18:1	h23:0
1287.733715	Positive	A	NAc	t18:1	h23:1	or t18:2 h23:0
1303.765016	Positive	A	NAc	t18:1	h24:0
1301.749366	Positive	A	NAc	t18:1	h24:1	or t18:2 h24:0
1317.780666	Positive	A	NAc	t18:1	h25:0
1315.765016	Positive	A	NAc	t18:1	h25:1	or t18:2 h25:0
1331.796316	Positive	A	NAc	t18:1	h26:0
1329.780666	Positive	A	NAc	t18:1	h26:1	or t18:2 h26:0
1231.707501	Positive	A	NAc	t18:1	n20:0
1245.723151	Positive	A	NAc	t18:1	n21:0
1259.738801	Positive	A	NAc	t18:1	n22:0
1273.754451	Positive	A	NAc	t18:1	n23:0
1287.770101	Positive	A	NAc	t18:1	n24:0
1301.785751	Positive	A	NAc	t18:1	n25:0
1315.801401	Positive	A	NAc	t18:1	n26:0
1329.817051	Positive	A	NAc	t18:1	n27:0
1343.832701	Positive	A	NAc	t18:1	n28:0
1179.639815	Positive	A	NAc	t18:0	h15:0
1177.624165	Positive	A	NAc	t18:0	h15:1
1193.655465	Positive	A	NAc	t18:0	h16:0
1191.639815	Positive	A	NAc	t18:0	h16:1
1207.671115	Positive	A	NAc	t18:0	h17:0
1205.655465	Positive	A	NAc	t18:0	h17:1
1221.686765	Positive	A	NAc	t18:0	h18:0
1219.671115	Positive	A	NAc	t18:0	h18:1
1235.702415	Positive	A	NAc	t18:0	h19:0
1233.686765	Positive	A	NAc	t18:0	h19:1
1249.718065	Positive	A	NAc	t18:0	h20:0
1247.702415	Positive	A	NAc	t18:0	h20:1
1263.733715	Positive	A	NAc	t18:0	h21:0
1261.718065	Positive	A	NAc	t18:0	h21:1
1277.749366	Positive	A	NAc	t18:0	h22:0
1275.733715	Positive	A	NAc	t18:0	h22:1
1291.765016	Positive	A	NAc	t18:0	h23:0
1289.749366	Positive	A	NAc	t18:0	h23:1
1305.780666	Positive	A	NAc	t18:0	h24:0
1303.765016	Positive	A	NAc	t18:0	h24:1
1319.796316	Positive	A	NAc	t18:0	h25:0
1317.780666	Positive	A	NAc	t18:0	h25:1
1333.811966	Positive	A	NAc	t18:0	h26:0
1331.796316	Positive	A	NAc	t18:0	h26:1
1233.723151	Positive	A	NAc	t18:0	n20:0
1247.738801	Positive	A	NAc	t18:0	n21:0
1261.754451	Positive	A	NAc	t18:0	n22:0
1275.770101	Positive	A	NAc	t18:0	n23:0
1289.785751	Positive	A	NAc	t18:0	n24:0
1303.801401	Positive	A	NAc	t18:0	n25:0
1317.817051	Positive	A	NAc	t18:0	n26:0
1331.832701	Positive	A	NAc	t18:0	n27:0
1345.848351	Positive	A	NAc	t18:0	n28:0
1161.62925	Positive	A	NAc	d18:1	h15:0
1159.6136	Positive	A	NAc	d18:1	h15:1
1175.6449	Positive	A	NAc	d18:1	h16:0
1173.62925	Positive	A	NAc	d18:1	h16:1
1189.660551	Positive	A	NAc	d18:1	h17:0
1187.6449	Positive	A	NAc	d18:1	h17:1
1203.676201	Positive	A	NAc	d18:1	h18:0
1201.660551	Positive	A	NAc	d18:1	h18:1
1217.691851	Positive	A	NAc	d18:1	h19:0
1215.676201	Positive	A	NAc	d18:1	h19:1
1231.707501	Positive	A	NAc	d18:1	h20:0
1229.691851	Positive	A	NAc	d18:1	h20:1
1245.723151	Positive	A	NAc	d18:1	h21:0
1243.707501	Positive	A	NAc	d18:1	h21:1
1259.738801	Positive	A	NAc	d18:1	h22:0
1257.723151	Positive	A	NAc	d18:1	h22:1
1273.754451	Positive	A	NAc	d18:1	h23:0
1271.738801	Positive	A	NAc	d18:1	h23:1
1287.770101	Positive	A	NAc	d18:1	h24:0
1285.754451	Positive	A	NAc	d18:1	h24:1
1301.785751	Positive	A	NAc	d18:1	h25:0
1299.770101	Positive	A	NAc	d18:1	h25:1
1315.801401	Positive	A	NAc	d18:1	h26:0
1313.785751	Positive	A	NAc	d18:1	h26:1
1215.712586	Positive	A	NAc	d18:1	n20:0
1229.728236	Positive	A	NAc	d18:1	n21:0
1243.743886	Positive	A	NAc	d18:1	n22:0
1257.759536	Positive	A	NAc	d18:1	n23:0
1271.775186	Positive	A	NAc	d18:1	n24:0
1285.790836	Positive	A	NAc	d18:1	n25:0
1299.806487	Positive	A	NAc	d18:1	n26:0
1313.822137	Positive	A	NAc	d18:1	n27:0
1327.837787	Positive	A	NAc	d18:1	n28:0
1163.6449	Positive	A	NAc	d18:0	h15:0
1161.62925	Positive	A	NAc	d18:0	h15:1
1177.660551	Positive	A	NAc	d18:0	h16:0
1175.6449	Positive	A	NAc	d18:0	h16:1
1191.676201	Positive	A	NAc	d18:0	h17:0
1189.660551	Positive	A	NAc	d18:0	h17:1
1205.691851	Positive	A	NAc	d18:0	h18:0
1203.676201	Positive	A	NAc	d18:0	h18:1
1219.707501	Positive	A	NAc	d18:0	h19:0
1217.691851	Positive	A	NAc	d18:0	h19:1
1233.723151	Positive	A	NAc	d18:0	h20:0
1231.707501	Positive	A	NAc	d18:0	h20:1
1247.738801	Positive	A	NAc	d18:0	h21:0
1245.723151	Positive	A	NAc	d18:0	h21:1
1261.754451	Positive	A	NAc	d18:0	h22:0
1259.738801	Positive	A	NAc	d18:0	h22:1
1275.770101	Positive	A	NAc	d18:0	h23:0
1273.754451	Positive	A	NAc	d18:0	h23:1
1289.785751	Positive	A	NAc	d18:0	h24:0
1287.770101	Positive	A	NAc	d18:0	h24:1
1303.801401	Positive	A	NAc	d18:0	h25:0
1301.785751	Positive	A	NAc	d18:0	h25:1
1317.817051	Positive	A	NAc	d18:0	h26:0
1315.801401	Positive	A	NAc	d18:0	h26:1
1217.728236	Positive	A	NAc	d18:0	n20:0
1231.743886	Positive	A	NAc	d18:0	n21:0
1245.759536	Positive	A	NAc	d18:0	n22:0
1259.775186	Positive	A	NAc	d18:0	n23:0
1273.790836	Positive	A	NAc	d18:0	n24:0
1287.806487	Positive	A	NAc	d18:0	n25:0
1301.822137	Positive	A	NAc	d18:0	n26:0
1315.837787	Positive	A	NAc	d18:0	n27:0
1329.853437	Positive	A	NAc	d18:0	n28:0
1159.6136	Positive	A	NAc	d18:2	h15:0
1157.59795	Positive	A	NAc	d18:2	h15:1
1173.62925	Positive	A	NAc	d18:2	h16:0
1171.6136	Positive	A	NAc	d18:2	h16:1
1187.6449	Positive	A	NAc	d18:2	h17:0
1185.62925	Positive	A	NAc	d18:2	h17:1
1201.660551	Positive	A	NAc	d18:2	h18:0
1199.6449	Positive	A	NAc	d18:2	h18:1
1215.676201	Positive	A	NAc	d18:2	h19:0
1213.660551	Positive	A	NAc	d18:2	h19:1
1229.691851	Positive	A	NAc	d18:2	h20:0
1227.676201	Positive	A	NAc	d18:2	h20:1
1243.707501	Positive	A	NAc	d18:2	h21:0
1241.691851	Positive	A	NAc	d18:2	h21:1
1257.723151	Positive	A	NAc	d18:2	h22:0
1255.707501	Positive	A	NAc	d18:2	h22:1
1271.738801	Positive	A	NAc	d18:2	h23:0
1269.723151	Positive	A	NAc	d18:2	h23:1
1285.754451	Positive	A	NAc	d18:2	h24:0
1283.738801	Positive	A	NAc	d18:2	h24:1
1299.770101	Positive	A	NAc	d18:2	h25:0
1297.754451	Positive	A	NAc	d18:2	h25:1
1313.785751	Positive	A	NAc	d18:2	h26:0
1311.770101	Positive	A	NAc	d18:2	h26:1
1213.696936	Positive	A	NAc	d18:2	n20:0
1227.712586	Positive	A	NAc	d18:2	n21:0
1241.728236	Positive	A	NAc	d18:2	n22:0
1255.743886	Positive	A	NAc	d18:2	n23:0
1269.759536	Positive	A	NAc	d18:2	n24:0
1283.775186	Positive	A	NAc	d18:2	n25:0
1297.790836	Positive	A	NAc	d18:2	n26:0
1311.806487	Positive	A	NAc	d18:2	n27:0
1325.822137	Positive	A	NAc	d18:2	n28:0
1135.6136	Positive	A	NH2	t18:1	h15:0
1133.59795	Positive	A	NH2	t18:1	h15:1	or t18:2 h15:0
1149.62925	Positive	A	NH2	t18:1	h16:0
1147.6136	Positive	A	NH2	t18:1	h16:1	or t18:2 h16:0
1163.6449	Positive	A	NH2	t18:1	h17:0
1161.62925	Positive	A	NH2	t18:1	h17:1	or t18:2 h17:0
1177.660551	Positive	A	NH2	t18:1	h18:0
1175.6449	Positive	A	NH2	t18:1	h18:1	or t18:2 h18:0
1191.676201	Positive	A	NH2	t18:1	h19:0
1189.660551	Positive	A	NH2	t18:1	h19:1	or t18:2 h19:0
1205.691851	Positive	A	NH2	t18:1	h20:0
1203.676201	Positive	A	NH2	t18:1	h20:1	or t18:2 h20:0
1219.707501	Positive	A	NH2	t18:1	h21:0
1217.691851	Positive	A	NH2	t18:1	h21:1	or t18:2 h21:0
1233.723151	Positive	A	NH2	t18:1	h22:0
1231.707501	Positive	A	NH2	t18:1	h22:1	or t18:2 h22:0
1247.738801	Positive	A	NH2	t18:1	h23:0
1245.723151	Positive	A	NH2	t18:1	h23:1	or t18:2 h23:0
1261.754451	Positive	A	NH2	t18:1	h24:0
1259.738801	Positive	A	NH2	t18:1	h24:1	or t18:2 h24:0
1275.770101	Positive	A	NH2	t18:1	h25:0
1273.754451	Positive	A	NH2	t18:1	h25:1	or t18:2 h25:0
1289.785751	Positive	A	NH2	t18:1	h26:0
1287.770101	Positive	A	NH2	t18:1	h26:1	or t18:2 h26:0
1189.696936	Positive	A	NH2	t18:1	n20:0
1203.712586	Positive	A	NH2	t18:1	n21:0
1217.728236	Positive	A	NH2	t18:1	n22:0
1231.743886	Positive	A	NH2	t18:1	n23:0
1245.759536	Positive	A	NH2	t18:1	n24:0
1259.775186	Positive	A	NH2	t18:1	n25:0
1273.790836	Positive	A	NH2	t18:1	n26:0
1287.806487	Positive	A	NH2	t18:1	n27:0
1301.822137	Positive	A	NH2	t18:1	n28:0
1137.62925	Positive	A	NH2	t18:0	h15:0
1135.6136	Positive	A	NH2	t18:0	h15:1
1151.6449	Positive	A	NH2	t18:0	h16:0
1149.62925	Positive	A	NH2	t18:0	h16:1
1165.660551	Positive	A	NH2	t18:0	h17:0
1163.6449	Positive	A	NH2	t18:0	h17:1
1179.676201	Positive	A	NH2	t18:0	h18:0
1177.660551	Positive	A	NH2	t18:0	h18:1
1193.691851	Positive	A	NH2	t18:0	h19:0
1191.676201	Positive	A	NH2	t18:0	h19:1
1207.707501	Positive	A	NH2	t18:0	h20:0
1205.691851	Positive	A	NH2	t18:0	h20:1
1221.723151	Positive	A	NH2	t18:0	h21:0
1219.707501	Positive	A	NH2	t18:0	h21:1
1235.738801	Positive	A	NH2	t18:0	h22:0
1233.723151	Positive	A	NH2	t18:0	h22:1
1249.754451	Positive	A	NH2	t18:0	h23:0
1247.738801	Positive	A	NH2	t18:0	h23:1
1263.770101	Positive	A	NH2	t18:0	h24:0
1261.754451	Positive	A	NH2	t18:0	h24:1
1277.785751	Positive	A	NH2	t18:0	h25:0
1275.770101	Positive	A	NH2	t18:0	h25:1
1291.801401	Positive	A	NH2	t18:0	h26:0
1289.785751	Positive	A	NH2	t18:0	h26:1
1191.712586	Positive	A	NH2	t18:0	n20:0
1205.728236	Positive	A	NH2	t18:0	n21:0
1219.743886	Positive	A	NH2	t18:0	n22:0
1233.759536	Positive	A	NH2	t18:0	n23:0
1247.775186	Positive	A	NH2	t18:0	n24:0
1261.790836	Positive	A	NH2	t18:0	n25:0
1275.806487	Positive	A	NH2	t18:0	n26:0
1289.822137	Positive	A	NH2	t18:0	n27:0
1303.837787	Positive	A	NH2	t18:0	n28:0
1121.634336	Positive	A	NH2	d18:0	h15:0
1119.618686	Positive	A	NH2	d18:0	h15:1
1135.649986	Positive	A	NH2	d18:0	h16:0
1133.634336	Positive	A	NH2	d18:0	h16:1
1149.665636	Positive	A	NH2	d18:0	h17:0
1147.649986	Positive	A	NH2	d18:0	h17:1
1163.681286	Positive	A	NH2	d18:0	h18:0
1161.665636	Positive	A	NH2	d18:0	h18:1
1177.696936	Positive	A	NH2	d18:0	h19:0
1175.681286	Positive	A	NH2	d18:0	h19:1
1191.712586	Positive	A	NH2	d18:0	h20:0
1189.696936	Positive	A	NH2	d18:0	h20:1
1205.728236	Positive	A	NH2	d18:0	h21:0
1203.712586	Positive	A	NH2	d18:0	h21:1
1219.743886	Positive	A	NH2	d18:0	h22:0
1217.728236	Positive	A	NH2	d18:0	h22:1
1233.759536	Positive	A	NH2	d18:0	h23:0
1231.743886	Positive	A	NH2	d18:0	h23:1
1247.775186	Positive	A	NH2	d18:0	h24:0
1245.759536	Positive	A	NH2	d18:0	h24:1
1261.790836	Positive	A	NH2	d18:0	h25:0
1259.775186	Positive	A	NH2	d18:0	h25:1
1275.806487	Positive	A	NH2	d18:0	h26:0
1273.790836	Positive	A	NH2	d18:0	h26:1
1175.717672	Positive	A	NH2	d18:0	n20:0
1189.733322	Positive	A	NH2	d18:0	n21:0
1203.748972	Positive	A	NH2	d18:0	n22:0
1217.764622	Positive	A	NH2	d18:0	n23:0
1231.780272	Positive	A	NH2	d18:0	n24:0
1245.795922	Positive	A	NH2	d18:0	n25:0
1259.811572	Positive	A	NH2	d18:0	n26:0
1273.827222	Positive	A	NH2	d18:0	n27:0
1287.842872	Positive	A	NH2	d18:0	n28:0
1119.618686	Positive	A	NH2	d18:1	h15:0
1117.603036	Positive	A	NH2	d18:1	h15:1
1133.634336	Positive	A	NH2	d18:1	h16:0
1131.618686	Positive	A	NH2	d18:1	h16:1
1147.649986	Positive	A	NH2	d18:1	h17:0
1145.634336	Positive	A	NH2	d18:1	h17:1
1161.665636	Positive	A	NH2	d18:1	h18:0
1159.649986	Positive	A	NH2	d18:1	h18:1
1175.681286	Positive	A	NH2	d18:1	h19:0
1173.665636	Positive	A	NH2	d18:1	h19:1
1189.696936	Positive	A	NH2	d18:1	h20:0
1187.681286	Positive	A	NH2	d18:1	h20:1
1203.712586	Positive	A	NH2	d18:1	h21:0
1201.696936	Positive	A	NH2	d18:1	h21:1
1217.728236	Positive	A	NH2	d18:1	h22:0
1215.712586	Positive	A	NH2	d18:1	h22:1
1231.743886	Positive	A	NH2	d18:1	h23:0
1229.728236	Positive	A	NH2	d18:1	h23:1
1245.759536	Positive	A	NH2	d18:1	h24:0
1243.743886	Positive	A	NH2	d18:1	h24:1
1259.775186	Positive	A	NH2	d18:1	h25:0
1257.759536	Positive	A	NH2	d18:1	h25:1
1273.790836	Positive	A	NH2	d18:1	h26:0
1271.775186	Positive	A	NH2	d18:1	h26:1
1173.702021	Positive	A	NH2	d18:1	n20:0
1187.717672	Positive	A	NH2	d18:1	n21:0
1201.733322	Positive	A	NH2	d18:1	n22:0
1215.748972	Positive	A	NH2	d18:1	n23:0
1229.764622	Positive	A	NH2	d18:1	n24:0
1243.780272	Positive	A	NH2	d18:1	n25:0
1257.795922	Positive	A	NH2	d18:1	n26:0
1271.811572	Positive	A	NH2	d18:1	n27:0
1285.827222	Positive	A	NH2	d18:1	n28:0
1117.603036	Positive	A	NH2	d18:2	h15:0
1115.587386	Positive	A	NH2	d18:2	h15:1
1131.618686	Positive	A	NH2	d18:2	h16:0
1129.603036	Positive	A	NH2	d18:2	h16:1
1145.634336	Positive	A	NH2	d18:2	h17:0
1143.618686	Positive	A	NH2	d18:2	h17:1
1159.649986	Positive	A	NH2	d18:2	h18:0
1157.634336	Positive	A	NH2	d18:2	h18:1
1173.665636	Positive	A	NH2	d18:2	h19:0
1171.649986	Positive	A	NH2	d18:2	h19:1
1187.681286	Positive	A	NH2	d18:2	h20:0
1185.665636	Positive	A	NH2	d18:2	h20:1
1201.696936	Positive	A	NH2	d18:2	h21:0
1199.681286	Positive	A	NH2	d18:2	h21:1
1215.712586	Positive	A	NH2	d18:2	h22:0
1213.696936	Positive	A	NH2	d18:2	h22:1
1229.728236	Positive	A	NH2	d18:2	h23:0
1227.712586	Positive	A	NH2	d18:2	h23:1
1243.743886	Positive	A	NH2	d18:2	h24:0
1241.728236	Positive	A	NH2	d18:2	h24:1
1257.759536	Positive	A	NH2	d18:2	h25:0
1255.743886	Positive	A	NH2	d18:2	h25:1
1271.775186	Positive	A	NH2	d18:2	h26:0
1269.759536	Positive	A	NH2	d18:2	h26:1
1171.686371	Positive	A	NH2	d18:2	n20:0
1185.702021	Positive	A	NH2	d18:2	n21:0
1199.717672	Positive	A	NH2	d18:2	n22:0
1213.733322	Positive	A	NH2	d18:2	n23:0
1227.748972	Positive	A	NH2	d18:2	n24:0
1241.764622	Positive	A	NH2	d18:2	n25:0
1255.780272	Positive	A	NH2	d18:2	n26:0
1269.795922	Positive	A	NH2	d18:2	n27:0
1283.811572	Positive	A	NH2	d18:2	n28:0
959.5815123	Positive	0	NH2	t18:1	h15:0
957.5658622	Positive	0	NH2	t18:1	h15:1	or t18:2 h15:0
973.5971624	Positive	0	NH2	t18:1	h16:0
971.5815124	Positive	0	NH2	t18:1	h16:1	or t18:2 h16:0
987.6128125	Positive	0	NH2	t18:1	h17:0
985.5971624	Positive	0	NH2	t18:1	h17:1	or t18:2 h17:0
1001.628463	Positive	0	NH2	t18:1	h18:0
999.6128125	Positive	0	NH2	t18:1	h18:1	or t18:2 h18:0
1015.644113	Positive	0	NH2	t18:1	h19:0
1013.628463	Positive	0	NH2	t18:1	h19:1	or t18:2 h19:0
1029.659763	Positive	0	NH2	t18:1	h20:0
1027.644113	Positive	0	NH2	t18:1	h20:1	or t18:2 h20:0
1043.675413	Positive	0	NH2	t18:1	h21:0
1041.659763	Positive	0	NH2	t18:1	h21:1	or t18:2 h21:0
1057.691063	Positive	0	NH2	t18:1	h22:0
1055.675413	Positive	0	NH2	t18:1	h22:1	or t18:2 h22:0
1071.706713	Positive	0	NH2	t18:1	h23:0
1069.691063	Positive	0	NH2	t18:1	h23:1	or t18:2 h23:0
1085.722363	Positive	0	NH2	t18:1	h24:0
1083.706713	Positive	0	NH2	t18:1	h24:1	or t18:2 h24:0
1099.738013	Positive	0	NH2	t18:1	h25:0
1097.722363	Positive	0	NH2	t18:1	h25:1	or t18:2 h25:0
1113.753663	Positive	0	NH2	t18:1	h26:0
1111.738013	Positive	0	NH2	t18:1	h26:1	or t18:2 h26:0
1013.664848	Positive	0	NH2	t18:1	n20:0
1027.680498	Positive	0	NH2	t18:1	n21:0
1041.696148	Positive	0	NH2	t18:1	n22:0
1055.711798	Positive	0	NH2	t18:1	n23:0
1069.727448	Positive	0	NH2	t18:1	n24:0
1083.743098	Positive	0	NH2	t18:1	n25:0
1097.758748	Positive	0	NH2	t18:1	n26:0
1111.774399	Positive	0	NH2	t18:1	n27:0
1125.790049	Positive	0	NH2	t18:1	n28:0
961.5971623	Positive	0	NH2	t18:0	h15:0
959.5815123	Positive	0	NH2	t18:0	h15:1
975.6128125	Positive	0	NH2	t18:0	h16:0
973.5971624	Positive	0	NH2	t18:0	h16:1
989.6284626	Positive	0	NH2	t18:0	h17:0
987.6128125	Positive	0	NH2	t18:0	h17:1
1003.644113	Positive	0	NH2	t18:0	h18:0
1001.628463	Positive	0	NH2	t18:0	h18:1
1017.659763	Positive	0	NH2	t18:0	h19:0
1015.644113	Positive	0	NH2	t18:0	h19:1
1031.675413	Positive	0	NH2	t18:0	h20:0
1029.659763	Positive	0	NH2	t18:0	h20:1
1045.691063	Positive	0	NH2	t18:0	h21:0
1043.675413	Positive	0	NH2	t18:0	h21:1
1059.706713	Positive	0	NH2	t18:0	h22:0
1057.691063	Positive	0	NH2	t18:0	h22:1
1073.722363	Positive	0	NH2	t18:0	h23:0
1071.706713	Positive	0	NH2	t18:0	h23:1
1087.738013	Positive	0	NH2	t18:0	h24:0
1085.722363	Positive	0	NH2	t18:0	h24:1
1101.753663	Positive	0	NH2	t18:0	h25:0
1099.738013	Positive	0	NH2	t18:0	h25:1
1115.769313	Positive	0	NH2	t18:0	h26:0
1113.753663	Positive	0	NH2	t18:0	h26:1
1015.680498	Positive	0	NH2	t18:0	n20:0
1029.696148	Positive	0	NH2	t18:0	n21:0
1043.711798	Positive	0	NH2	t18:0	n22:0
1057.727448	Positive	0	NH2	t18:0	n23:0
1071.743098	Positive	0	NH2	t18:0	n24:0
1085.758748	Positive	0	NH2	t18:0	n25:0
1099.774399	Positive	0	NH2	t18:0	n26:0
1113.790049	Positive	0	NH2	t18:0	n27:0
1127.805699	Positive	0	NH2	t18:0	n28:0
943.5865977	Positive	0	NH2	d18:1	h15:0
941.5709476	Positive	0	NH2	d18:1	h15:1
957.6022478	Positive	0	NH2	d18:1	h16:0
955.5865978	Positive	0	NH2	d18:1	h16:1
971.6178979	Positive	0	NH2	d18:1	h17:0
969.6022478	Positive	0	NH2	d18:1	h17:1
985.633548	Positive	0	NH2	d18:1	h18:0
983.6178979	Positive	0	NH2	d18:1	h18:1
999.649198	Positive	0	NH2	d18:1	h19:0
997.633548	Positive	0	NH2	d18:1	h19:1
1013.664848	Positive	0	NH2	d18:1	h20:0
1011.649198	Positive	0	NH2	d18:1	h20:1
1027.680498	Positive	0	NH2	d18:1	h21:0
1025.664848	Positive	0	NH2	d18:1	h21:1
1041.696148	Positive	0	NH2	d18:1	h22:0
1039.680498	Positive	0	NH2	d18:1	h22:1
1055.711798	Positive	0	NH2	d18:1	h23:0
1053.696148	Positive	0	NH2	d18:1	h23:1
1069.727448	Positive	0	NH2	d18:1	h24:0
1067.711798	Positive	0	NH2	d18:1	h24:1
1083.743098	Positive	0	NH2	d18:1	h25:0
1081.727448	Positive	0	NH2	d18:1	h25:1
1097.758748	Positive	0	NH2	d18:1	h26:0
1095.743098	Positive	0	NH2	d18:1	h26:1
997.6699335	Positive	0	NH2	d18:1	n20:0
1011.685584	Positive	0	NH2	d18:1	n21:0
1025.701234	Positive	0	NH2	d18:1	n22:0
1039.716884	Positive	0	NH2	d18:1	n23:0
1053.732534	Positive	0	NH2	d18:1	n24:0
1067.748184	Positive	0	NH2	d18:1	n25:0
1081.763834	Positive	0	NH2	d18:1	n26:0
1095.779484	Positive	0	NH2	d18:1	n27:0
1109.795134	Positive	0	NH2	d18:1	n28:0
945.6022477	Positive	0	NH2	d18:0	h15:0
943.5865977	Positive	0	NH2	d18:0	h15:1
959.6178979	Positive	0	NH2	d18:0	h16:0
957.6022478	Positive	0	NH2	d18:0	h16:1
973.633548	Positive	0	NH2	d18:0	h17:0
971.6178979	Positive	0	NH2	d18:0	h17:1
987.649198	Positive	0	NH2	d18:0	h18:0
985.633548	Positive	0	NH2	d18:0	h18:1
1001.664848	Positive	0	NH2	d18:0	h19:0
999.649198	Positive	0	NH2	d18:0	h19:1
1015.680498	Positive	0	NH2	d18:0	h20:0
1013.664848	Positive	0	NH2	d18:0	h20:1
1029.696148	Positive	0	NH2	d18:0	h21:0
1027.680498	Positive	0	NH2	d18:0	h21:1
1043.711798	Positive	0	NH2	d18:0	h22:0
1041.696148	Positive	0	NH2	d18:0	h22:1
1057.727448	Positive	0	NH2	d18:0	h23:0
1055.711798	Positive	0	NH2	d18:0	h23:1
1071.743098	Positive	0	NH2	d18:0	h24:0
1069.727448	Positive	0	NH2	d18:0	h24:1
1085.758748	Positive	0	NH2	d18:0	h25:0
1083.743098	Positive	0	NH2	d18:0	h25:1
1099.774399	Positive	0	NH2	d18:0	h26:0
1097.758748	Positive	0	NH2	d18:0	h26:1
999.6855835	Positive	0	NH2	d18:0	n20:0
1013.701234	Positive	0	NH2	d18:0	n21:0
1027.716884	Positive	0	NH2	d18:0	n22:0
1041.732534	Positive	0	NH2	d18:0	n23:0
1055.748184	Positive	0	NH2	d18:0	n24:0
1069.763834	Positive	0	NH2	d18:0	n25:0
1083.779484	Positive	0	NH2	d18:0	n26:0
1097.795134	Positive	0	NH2	d18:0	n27:0
1111.810784	Positive	0	NH2	d18:0	n28:0
941.5709476	Positive	0	NH2	d18:2	h15:0
939.5552975	Positive	0	NH2	d18:2	h15:1
955.5865978	Positive	0	NH2	d18:2	h16:0
953.5709477	Positive	0	NH2	d18:2	h16:1
969.6022478	Positive	0	NH2	d18:2	h17:0
967.5865978	Positive	0	NH2	d18:2	h17:1
983.6178979	Positive	0	NH2	d18:2	h18:0
981.6022478	Positive	0	NH2	d18:2	h18:1
997.633548	Positive	0	NH2	d18:2	h19:0
995.6178979	Positive	0	NH2	d18:2	h19:1
1011.649198	Positive	0	NH2	d18:2	h20:0
1009.633548	Positive	0	NH2	d18:2	h20:1
1025.664848	Positive	0	NH2	d18:2	h21:0
1023.649198	Positive	0	NH2	d18:2	h21:1
1039.680498	Positive	0	NH2	d18:2	h22:0
1037.664848	Positive	0	NH2	d18:2	h22:1
1053.696148	Positive	0	NH2	d18:2	h23:0
1051.680498	Positive	0	NH2	d18:2	h23:1
1067.711798	Positive	0	NH2	d18:2	h24:0
1065.696148	Positive	0	NH2	d18:2	h24:1
1081.727448	Positive	0	NH2	d18:2	h25:0
1079.711798	Positive	0	NH2	d18:2	h25:1
1095.743098	Positive	0	NH2	d18:2	h26:0
1093.727448	Positive	0	NH2	d18:2	h26:1
995.6542834	Positive	0	NH2	d18:2	n20:0
1009.669933	Positive	0	NH2	d18:2	n21:0
1023.685584	Positive	0	NH2	d18:2	n22:0
1037.701234	Positive	0	NH2	d18:2	n23:0
1051.716884	Positive	0	NH2	d18:2	n24:0
1065.732534	Positive	0	NH2	d18:2	n25:0
1079.748184	Positive	0	NH2	d18:2	n26:0
1093.763834	Positive	0	NH2	d18:2	n27:0
1107.779484	Positive	0	NH2	d18:2	n28:0
1297.666424	Positive	B	NH2	t18:1	h15:0
1295.650774	Positive	B	NH2	t18:1	h15:1	or t18:2 h15:0
1311.682074	Positive	B	NH2	t18:1	h16:0
1309.666424	Positive	B	NH2	t18:1	h16:1	or t18:2 h16:0
1325.697724	Positive	B	NH2	t18:1	h17:0
1323.682074	Positive	B	NH2	t18:1	h17:1	or t18:2 h17:0
1339.713374	Positive	B	NH2	t18:1	h18:0
1337.697724	Positive	B	NH2	t18:1	h18:1	or t18:2 h18:0
1353.729024	Positive	B	NH2	t18:1	h19:0
1351.713374	Positive	B	NH2	t18:1	h19:1	or t18:2 h19:0
1367.744674	Positive	B	NH2	t18:1	h20:0
1365.729024	Positive	B	NH2	t18:1	h20:1	or t18:2 h20:0
1381.760324	Positive	B	NH2	t18:1	h21:0
1379.744674	Positive	B	NH2	t18:1	h21:1	or t18:2 h21:0
1395.775974	Positive	B	NH2	t18:1	h22:0
1393.760324	Positive	B	NH2	t18:1	h22:1	or t18:2 h22:0
1409.791624	Positive	B	NH2	t18:1	h23:0
1407.775974	Positive	B	NH2	t18:1	h23:1	or t18:2 h23:0
1423.807274	Positive	B	NH2	t18:1	h24:0
1421.791624	Positive	B	NH2	t18:1	h24:1	or t18:2 h24:0
1437.822924	Positive	B	NH2	t18:1	h25:0
1435.807274	Positive	B	NH2	t18:1	h25:1	or t18:2 h25:0
1451.838574	Positive	B	NH2	t18:1	h26:0
1449.822924	Positive	B	NH2	t18:1	h26:1	or t18:2 h26:0
1351.749759	Positive	B	NH2	t18:1	n20:0
1365.76541	Positive	B	NH2	t18:1	n21:0
1379.78106	Positive	B	NH2	t18:1	n22:0
1393.79671	Positive	B	NH2	t18:1	n23:0
1407.81236	Positive	B	NH2	t18:1	n24:0
1421.82801	Positive	B	NH2	t18:1	n25:0
1435.84366	Positive	B	NH2	t18:1	n26:0
1449.85931	Positive	B	NH2	t18:1	n27:0
1463.87496	Positive	B	NH2	t18:1	n28:0
1299.682074	Positive	B	NH2	t18:0	h15:0
1297.666424	Positive	B	NH2	t18:0	h15:1
1313.697724	Positive	B	NH2	t18:0	h16:0
1311.682074	Positive	B	NH2	t18:0	h16:1
1327.713374	Positive	B	NH2	t18:0	h17:0
1325.697724	Positive	B	NH2	t18:0	h17:1
1341.729024	Positive	B	NH2	t18:0	h18:0
1339.713374	Positive	B	NH2	t18:0	h18:1
1355.744674	Positive	B	NH2	t18:0	h19:0
1353.729024	Positive	B	NH2	t18:0	h19:1
1369.760324	Positive	B	NH2	t18:0	h20:0
1367.744674	Positive	B	NH2	t18:0	h20:1
1383.775974	Positive	B	NH2	t18:0	h21:0
1381.760324	Positive	B	NH2	t18:0	h21:1
1397.791624	Positive	B	NH2	t18:0	h22:0
1395.775974	Positive	B	NH2	t18:0	h22:1
1411.807274	Positive	B	NH2	t18:0	h23:0
1409.791624	Positive	B	NH2	t18:0	h23:1
1425.822924	Positive	B	NH2	t18:0	h24:0
1423.807274	Positive	B	NH2	t18:0	h24:1
1439.838574	Positive	B	NH2	t18:0	h25:0
1437.822924	Positive	B	NH2	t18:0	h25:1
1453.854225	Positive	B	NH2	t18:0	h26:0
1451.838574	Positive	B	NH2	t18:0	h26:1
1353.76541	Positive	B	NH2	t18:0	n20:0
1367.78106	Positive	B	NH2	t18:0	n21:0
1381.79671	Positive	B	NH2	t18:0	n22:0
1395.81236	Positive	B	NH2	t18:0	n23:0
1409.82801	Positive	B	NH2	t18:0	n24:0
1423.84366	Positive	B	NH2	t18:0	n25:0
1437.85931	Positive	B	NH2	t18:0	n26:0
1451.87496	Positive	B	NH2	t18:0	n27:0
1465.89061	Positive	B	NH2	t18:0	n28:0
1281.671509	Positive	B	NH2	d18:1	h15:0
1279.655859	Positive	B	NH2	d18:1	h15:1
1295.687159	Positive	B	NH2	d18:1	h16:0
1293.671509	Positive	B	NH2	d18:1	h16:1
1309.702809	Positive	B	NH2	d18:1	h17:0
1307.687159	Positive	B	NH2	d18:1	h17:1
1323.718459	Positive	B	NH2	d18:1	h18:0
1321.702809	Positive	B	NH2	d18:1	h18:1
1337.734109	Positive	B	NH2	d18:1	h19:0
1335.718459	Positive	B	NH2	d18:1	h19:1
1351.749759	Positive	B	NH2	d18:1	h20:0
1349.734109	Positive	B	NH2	d18:1	h20:1
1365.76541	Positive	B	NH2	d18:1	h21:0
1363.749759	Positive	B	NH2	d18:1	h21:1
1379.78106	Positive	B	NH2	d18:1	h22:0
1377.76541	Positive	B	NH2	d18:1	h22:1
1393.79671	Positive	B	NH2	d18:1	h23:0
1391.78106	Positive	B	NH2	d18:1	h23:1
1407.81236	Positive	B	NH2	d18:1	h24:0
1405.79671	Positive	B	NH2	d18:1	h24:1
1421.82801	Positive	B	NH2	d18:1	h25:0
1419.81236	Positive	B	NH2	d18:1	h25:1
1435.84366	Positive	B	NH2	d18:1	h26:0
1433.82801	Positive	B	NH2	d18:1	h26:1
1335.754845	Positive	B	NH2	d18:1	n20:0
1349.770495	Positive	B	NH2	d18:1	n21:0
1363.786145	Positive	B	NH2	d18:1	n22:0
1377.801795	Positive	B	NH2	d18:1	n23:0
1391.817445	Positive	B	NH2	d18:1	n24:0
1405.833095	Positive	B	NH2	d18:1	n25:0
1419.848745	Positive	B	NH2	d18:1	n26:0
1433.864395	Positive	B	NH2	d18:1	n27:0
1447.880045	Positive	B	NH2	d18:1	n28:0
1283.687159	Positive	B	NH2	d18:0	h15:0
1281.671509	Positive	B	NH2	d18:0	h15:1
1297.702809	Positive	B	NH2	d18:0	h16:0
1295.687159	Positive	B	NH2	d18:0	h16:1
1311.718459	Positive	B	NH2	d18:0	h17:0
1309.702809	Positive	B	NH2	d18:0	h17:1
1325.734109	Positive	B	NH2	d18:0	h18:0
1323.718459	Positive	B	NH2	d18:0	h18:1
1339.749759	Positive	B	NH2	d18:0	h19:0
1337.734109	Positive	B	NH2	d18:0	h19:1
1353.76541	Positive	B	NH2	d18:0	h20:0
1351.749759	Positive	B	NH2	d18:0	h20:1
1367.78106	Positive	B	NH2	d18:0	h21:0
1365.76541	Positive	B	NH2	d18:0	h21:1
1381.79671	Positive	B	NH2	d18:0	h22:0
1379.78106	Positive	B	NH2	d18:0	h22:1
1395.81236	Positive	B	NH2	d18:0	h23:0
1393.79671	Positive	B	NH2	d18:0	h23:1
1409.82801	Positive	B	NH2	d18:0	h24:0
1407.81236	Positive	B	NH2	d18:0	h24:1
1423.84366	Positive	B	NH2	d18:0	h25:0
1421.82801	Positive	B	NH2	d18:0	h25:1
1437.85931	Positive	B	NH2	d18:0	h26:0
1435.84366	Positive	B	NH2	d18:0	h26:1
1337.770495	Positive	B	NH2	d18:0	n20:0
1351.786145	Positive	B	NH2	d18:0	n21:0
1365.801795	Positive	B	NH2	d18:0	n22:0
1379.817445	Positive	B	NH2	d18:0	n23:0
1393.833095	Positive	B	NH2	d18:0	n24:0
1407.848745	Positive	B	NH2	d18:0	n25:0
1421.864395	Positive	B	NH2	d18:0	n26:0
1435.880045	Positive	B	NH2	d18:0	n27:0
1449.895695	Positive	B	NH2	d18:0	n28:0
1279.655859	Positive	B	NH2	d18:2	h15:0
1277.640209	Positive	B	NH2	d18:2	h15:1
1293.671509	Positive	B	NH2	d18:2	h16:0
1291.655859	Positive	B	NH2	d18:2	h16:1
1307.687159	Positive	B	NH2	d18:2	h17:0
1305.671509	Positive	B	NH2	d18:2	h17:1
1321.702809	Positive	B	NH2	d18:2	h18:0
1319.687159	Positive	B	NH2	d18:2	h18:1
1335.718459	Positive	B	NH2	d18:2	h19:0
1333.702809	Positive	B	NH2	d18:2	h19:1
1349.734109	Positive	B	NH2	d18:2	h20:0
1347.718459	Positive	B	NH2	d18:2	h20:1
1363.749759	Positive	B	NH2	d18:2	h21:0
1361.734109	Positive	B	NH2	d18:2	h21:1
1377.76541	Positive	B	NH2	d18:2	h22:0
1375.749759	Positive	B	NH2	d18:2	h22:1
1391.78106	Positive	B	NH2	d18:2	h23:0
1389.76541	Positive	B	NH2	d18:2	h23:1
1405.79671	Positive	B	NH2	d18:2	h24:0
1403.78106	Positive	B	NH2	d18:2	h24:1
1419.81236	Positive	B	NH2	d18:2	h25:0
1417.79671	Positive	B	NH2	d18:2	h25:1
1433.82801	Positive	B	NH2	d18:2	h26:0
1431.81236	Positive	B	NH2	d18:2	h26:1
1333.739195	Positive	B	NH2	d18:2	n20:0
1347.754845	Positive	B	NH2	d18:2	n21:0
1361.770495	Positive	B	NH2	d18:2	n22:0
1375.786145	Positive	B	NH2	d18:2	n23:0
1389.801795	Positive	B	NH2	d18:2	n24:0
1403.817445	Positive	B	NH2	d18:2	n25:0
1417.833095	Positive	B	NH2	d18:2	n26:0
1431.848745	Positive	B	NH2	d18:2	n27:0
1445.864395	Positive	B	NH2	d18:2	n28:0
1430.692698	Positive	C_Pen_Hex	OH	t18:1	h15:0
1428.677048	Positive	C_Pen_Hex	OH	t18:1	h15:1	or t18:2 h15:0
1444.708348	Positive	C_Pen_Hex	OH	t18:1	h16:0
1442.692698	Positive	C_Pen_Hex	OH	t18:1	h16:1	or t18:2 h16:0
1458.723998	Positive	C_Pen_Hex	OH	t18:1	h17:0
1456.708348	Positive	C_Pen_Hex	OH	t18:1	h17:1	or t18:2 h17:0
1472.739649	Positive	C_Pen_Hex	OH	t18:1	h18:0
1470.723998	Positive	C_Pen_Hex	OH	t18:1	h18:1	or t18:2 h18:0
1486.755299	Positive	C_Pen_Hex	OH	t18:1	h19:0
1484.739649	Positive	C_Pen_Hex	OH	t18:1	h19:1	or t18:2 h19:0
1500.770949	Positive	C_Pen_Hex	OH	t18:1	h20:0
1498.755299	Positive	C_Pen_Hex	OH	t18:1	h20:1	or t18:2 h20:0
1514.786599	Positive	C_Pen_Hex	OH	t18:1	h21:0
1512.770949	Positive	C_Pen_Hex	OH	t18:1	h21:1	or t18:2 h21:0
1528.802249	Positive	C_Pen_Hex	OH	t18:1	h22:0
1526.786599	Positive	C_Pen_Hex	OH	t18:1	h22:1	or t18:2 h22:0
1542.817899	Positive	C_Pen_Hex	OH	t18:1	h23:0
1540.802249	Positive	C_Pen_Hex	OH	t18:1	h23:1	or t18:2 h23:0
1556.833549	Positive	C_Pen_Hex	OH	t18:1	h24:0
1554.817899	Positive	C_Pen_Hex	OH	t18:1	h24:1	or t18:2 h24:0
1570.849199	Positive	C_Pen_Hex	OH	t18:1	h25:0
1568.833549	Positive	C_Pen_Hex	OH	t18:1	h25:1	or t18:2 h25:0
1584.864849	Positive	C_Pen_Hex	OH	t18:1	h26:0
1582.849199	Positive	C_Pen_Hex	OH	t18:1	h26:1	or t18:2 h26:0
1484.776034	Positive	C_Pen_Hex	OH	t18:1	n20:0
1498.791684	Positive	C_Pen_Hex	OH	t18:1	n21:0
1512.807334	Positive	C_Pen_Hex	OH	t18:1	n22:0
1526.822984	Positive	C_Pen_Hex	OH	t18:1	n23:0
1540.838634	Positive	C_Pen_Hex	OH	t18:1	n24:0
1554.854284	Positive	C_Pen_Hex	OH	t18:1	n25:0
1568.869934	Positive	C_Pen_Hex	OH	t18:1	n26:0
1582.885585	Positive	C_Pen_Hex	OH	t18:1	n27:0
1596.901235	Positive	C_Pen_Hex	OH	t18:1	n28:0
1432.708348	Positive	C_Pen_Hex	OH	t18:0	h15:0
1430.692698	Positive	C_Pen_Hex	OH	t18:0	h15:1
1446.723998	Positive	C_Pen_Hex	OH	t18:0	h16:0
1444.708348	Positive	C_Pen_Hex	OH	t18:0	h16:1
1460.739649	Positive	C_Pen_Hex	OH	t18:0	h17:0
1458.723998	Positive	C_Pen_Hex	OH	t18:0	h17:1
1474.755299	Positive	C_Pen_Hex	OH	t18:0	h18:0
1472.739649	Positive	C_Pen_Hex	OH	t18:0	h18:1
1488.770949	Positive	C_Pen_Hex	OH	t18:0	h19:0
1486.755299	Positive	C_Pen_Hex	OH	t18:0	h19:1
1502.786599	Positive	C_Pen_Hex	OH	t18:0	h20:0
1500.770949	Positive	C_Pen_Hex	OH	t18:0	h20:1
1516.802249	Positive	C_Pen_Hex	OH	t18:0	h21:0
1514.786599	Positive	C_Pen_Hex	OH	t18:0	h21:1
1530.817899	Positive	C_Pen_Hex	OH	t18:0	h22:0
1528.802249	Positive	C_Pen_Hex	OH	t18:0	h22:1
1544.833549	Positive	C_Pen_Hex	OH	t18:0	h23:0
1542.817899	Positive	C_Pen_Hex	OH	t18:0	h23:1
1558.849199	Positive	C_Pen_Hex	OH	t18:0	h24:0
1556.833549	Positive	C_Pen_Hex	OH	t18:0	h24:1
1572.864849	Positive	C_Pen_Hex	OH	t18:0	h25:0
1570.849199	Positive	C_Pen_Hex	OH	t18:0	h25:1
1586.880499	Positive	C_Pen_Hex	OH	t18:0	h26:0
1584.864849	Positive	C_Pen_Hex	OH	t18:0	h26:1
1486.791684	Positive	C_Pen_Hex	OH	t18:0	n20:0
1500.807334	Positive	C_Pen_Hex	OH	t18:0	n21:0
1514.822984	Positive	C_Pen_Hex	OH	t18:0	n22:0
1528.838634	Positive	C_Pen_Hex	OH	t18:0	n23:0
1542.854284	Positive	C_Pen_Hex	OH	t18:0	n24:0
1556.869934	Positive	C_Pen_Hex	OH	t18:0	n25:0
1570.885585	Positive	C_Pen_Hex	OH	t18:0	n26:0
1584.901235	Positive	C_Pen_Hex	OH	t18:0	n27:0
1598.916885	Positive	C_Pen_Hex	OH	t18:0	n28:0
1414.697784	Positive	C_Pen_Hex	OH	d18:1	h15:0
1412.682134	Positive	C_Pen_Hex	OH	d18:1	h15:1
1428.713434	Positive	C_Pen_Hex	OH	d18:1	h16:0
1426.697784	Positive	C_Pen_Hex	OH	d18:1	h16:1
1442.729084	Positive	C_Pen_Hex	OH	d18:1	h17:0
1440.713434	Positive	C_Pen_Hex	OH	d18:1	h17:1
1456.744734	Positive	C_Pen_Hex	OH	d18:1	h18:0
1454.729084	Positive	C_Pen_Hex	OH	d18:1	h18:1
1470.760384	Positive	C_Pen_Hex	OH	d18:1	h19:0
1468.744734	Positive	C_Pen_Hex	OH	d18:1	h19:1
1484.776034	Positive	C_Pen_Hex	OH	d18:1	h20:0
1482.760384	Positive	C_Pen_Hex	OH	d18:1	h20:1
1498.791684	Positive	C_Pen_Hex	OH	d18:1	h21:0
1496.776034	Positive	C_Pen_Hex	OH	d18:1	h21:1
1512.807334	Positive	C_Pen_Hex	OH	d18:1	h22:0
1510.791684	Positive	C_Pen_Hex	OH	d18:1	h22:1
1526.822984	Positive	C_Pen_Hex	OH	d18:1	h23:0
1524.807334	Positive	C_Pen_Hex	OH	d18:1	h23:1
1540.838634	Positive	C_Pen_Hex	OH	d18:1	h24:0
1538.822984	Positive	C_Pen_Hex	OH	d18:1	h24:1
1554.854284	Positive	C_Pen_Hex	OH	d18:1	h25:0
1552.838634	Positive	C_Pen_Hex	OH	d18:1	h25:1
1568.869934	Positive	C_Pen_Hex	OH	d18:1	h26:0
1566.854284	Positive	C_Pen_Hex	OH	d18:1	h26:1
1468.781119	Positive	C_Pen_Hex	OH	d18:1	n20:0
1482.796769	Positive	C_Pen_Hex	OH	d18:1	n21:0
1496.81242	Positive	C_Pen_Hex	OH	d18:1	n22:0
1510.82807	Positive	C_Pen_Hex	OH	d18:1	n23:0
1524.84372	Positive	C_Pen_Hex	OH	d18:1	n24:0
1538.85937	Positive	C_Pen_Hex	OH	d18:1	n25:0
1552.87502	Positive	C_Pen_Hex	OH	d18:1	n26:0
1566.89067	Positive	C_Pen_Hex	OH	d18:1	n27:0
1580.90632	Positive	C_Pen_Hex	OH	d18:1	n28:0
1416.713434	Positive	C_Pen_Hex	OH	d18:0	h15:0
1414.697784	Positive	C_Pen_Hex	OH	d18:0	h15:1
1430.729084	Positive	C_Pen_Hex	OH	d18:0	h16:0
1428.713434	Positive	C_Pen_Hex	OH	d18:0	h16:1
1444.744734	Positive	C_Pen_Hex	OH	d18:0	h17:0
1442.729084	Positive	C_Pen_Hex	OH	d18:0	h17:1
1458.760384	Positive	C_Pen_Hex	OH	d18:0	h18:0
1456.744734	Positive	C_Pen_Hex	OH	d18:0	h18:1
1472.776034	Positive	C_Pen_Hex	OH	d18:0	h19:0
1470.760384	Positive	C_Pen_Hex	OH	d18:0	h19:1
1486.791684	Positive	C_Pen_Hex	OH	d18:0	h20:0
1484.776034	Positive	C_Pen_Hex	OH	d18:0	h20:1
1500.807334	Positive	C_Pen_Hex	OH	d18:0	h21:0
1498.791684	Positive	C_Pen_Hex	OH	d18:0	h21:1
1514.822984	Positive	C_Pen_Hex	OH	d18:0	h22:0
1512.807334	Positive	C_Pen_Hex	OH	d18:0	h22:1
1528.838634	Positive	C_Pen_Hex	OH	d18:0	h23:0
1526.822984	Positive	C_Pen_Hex	OH	d18:0	h23:1
1542.854284	Positive	C_Pen_Hex	OH	d18:0	h24:0
1540.838634	Positive	C_Pen_Hex	OH	d18:0	h24:1
1556.869934	Positive	C_Pen_Hex	OH	d18:0	h25:0
1554.854284	Positive	C_Pen_Hex	OH	d18:0	h25:1
1570.885585	Positive	C_Pen_Hex	OH	d18:0	h26:0
1568.869934	Positive	C_Pen_Hex	OH	d18:0	h26:1
1470.796769	Positive	C_Pen_Hex	OH	d18:0	n20:0
1484.81242	Positive	C_Pen_Hex	OH	d18:0	n21:0
1498.82807	Positive	C_Pen_Hex	OH	d18:0	n22:0
1512.84372	Positive	C_Pen_Hex	OH	d18:0	n23:0
1526.85937	Positive	C_Pen_Hex	OH	d18:0	n24:0
1540.87502	Positive	C_Pen_Hex	OH	d18:0	n25:0
1554.89067	Positive	C_Pen_Hex	OH	d18:0	n26:0
1568.90632	Positive	C_Pen_Hex	OH	d18:0	n27:0
1582.92197	Positive	C_Pen_Hex	OH	d18:0	n28:0
1412.682134	Positive	C_Pen_Hex	OH	d18:2	h15:0
1410.666484	Positive	C_Pen_Hex	OH	d18:2	h15:1
1426.697784	Positive	C_Pen_Hex	OH	d18:2	h16:0
1424.682134	Positive	C_Pen_Hex	OH	d18:2	h16:1
1440.713434	Positive	C_Pen_Hex	OH	d18:2	h17:0
1438.697784	Positive	C_Pen_Hex	OH	d18:2	h17:1
1454.729084	Positive	C_Pen_Hex	OH	d18:2	h18:0
1452.713434	Positive	C_Pen_Hex	OH	d18:2	h18:1
1468.744734	Positive	C_Pen_Hex	OH	d18:2	h19:0
1466.729084	Positive	C_Pen_Hex	OH	d18:2	h19:1
1482.760384	Positive	C_Pen_Hex	OH	d18:2	h20:0
1480.744734	Positive	C_Pen_Hex	OH	d18:2	h20:1
1496.776034	Positive	C_Pen_Hex	OH	d18:2	h21:0
1494.760384	Positive	C_Pen_Hex	OH	d18:2	h21:1
1510.791684	Positive	C_Pen_Hex	OH	d18:2	h22:0
1508.776034	Positive	C_Pen_Hex	OH	d18:2	h22:1
1524.807334	Positive	C_Pen_Hex	OH	d18:2	h23:0
1522.791684	Positive	C_Pen_Hex	OH	d18:2	h23:1
1538.822984	Positive	C_Pen_Hex	OH	d18:2	h24:0
1536.807334	Positive	C_Pen_Hex	OH	d18:2	h24:1
1552.838634	Positive	C_Pen_Hex	OH	d18:2	h25:0
1550.822984	Positive	C_Pen_Hex	OH	d18:2	h25:1
1566.854284	Positive	C_Pen_Hex	OH	d18:2	h26:0
1564.838634	Positive	C_Pen_Hex	OH	d18:2	h26:1
1466.765469	Positive	C_Pen_Hex	OH	d18:2	n20:0
1480.781119	Positive	C_Pen_Hex	OH	d18:2	n21:0
1494.796769	Positive	C_Pen_Hex	OH	d18:2	n22:0
1508.81242	Positive	C_Pen_Hex	OH	d18:2	n23:0
1522.82807	Positive	C_Pen_Hex	OH	d18:2	n24:0
1536.84372	Positive	C_Pen_Hex	OH	d18:2	n25:0
1550.85937	Positive	C_Pen_Hex	OH	d18:2	n26:0
1564.87502	Positive	C_Pen_Hex	OH	d18:2	n27:0
1578.89067	Positive	C_Pen_Hex	OH	d18:2	n28:0
1471.719247	Positive	C_Pen_Hex	NAc	t18:1	h15:0
1469.703597	Positive	C_Pen_Hex	NAc	t18:1	h15:1	or t18:2 h15:0
1485.734898	Positive	C_Pen_Hex	NAc	t18:1	h16:0
1483.719247	Positive	C_Pen_Hex	NAc	t18:1	h16:1	or t18:2 h16:0
1499.750548	Positive	C_Pen_Hex	NAc	t18:1	h17:0
1497.734898	Positive	C_Pen_Hex	NAc	t18:1	h17:1	or t18:2 h17:0
1513.766198	Positive	C_Pen_Hex	NAc	t18:1	h18:0
1511.750548	Positive	C_Pen_Hex	NAc	t18:1	h18:1	or t18:2 h18:0
1527.781848	Positive	C_Pen_Hex	NAc	t18:1	h19:0
1525.766198	Positive	C_Pen_Hex	NAc	t18:1	h19:1	or t18:2 h19:0
1541.797498	Positive	C_Pen_Hex	NAc	t18:1	h20:0
1539.781848	Positive	C_Pen_Hex	NAc	t18:1	h20:1	or t18:2 h20:0
1555.813148	Positive	C_Pen_Hex	NAc	t18:1	h21:0
1553.797498	Positive	C_Pen_Hex	NAc	t18:1	h21:1	or t18:2 h21:0
1569.828798	Positive	C_Pen_Hex	NAc	t18:1	h22:0
1567.813148	Positive	C_Pen_Hex	NAc	t18:1	h22:1	or t18:2 h22:0
1583.844448	Positive	C_Pen_Hex	NAc	t18:1	h23:0
1581.828798	Positive	C_Pen_Hex	NAc	t18:1	h23:1	or t18:2 h23:0
1597.860098	Positive	C_Pen_Hex	NAc	t18:1	h24:0
1595.844448	Positive	C_Pen_Hex	NAc	t18:1	h24:1	or t18:2 h24:0
1611.875748	Positive	C_Pen_Hex	NAc	t18:1	h25:0
1609.860098	Positive	C_Pen_Hex	NAc	t18:1	h25:1	or t18:2 h25:0
1625.891398	Positive	C_Pen_Hex	NAc	t18:1	h26:0
1623.875748	Positive	C_Pen_Hex	NAc	t18:1	h26:1	or t18:2 h26:0
1525.802583	Positive	C_Pen_Hex	NAc	t18:1	n20:0
1539.818233	Positive	C_Pen_Hex	NAc	t18:1	n21:0
1553.833883	Positive	C_Pen_Hex	NAc	t18:1	n22:0
1567.849533	Positive	C_Pen_Hex	NAc	t18:1	n23:0
1581.865183	Positive	C_Pen_Hex	NAc	t18:1	n24:0
1595.880833	Positive	C_Pen_Hex	NAc	t18:1	n25:0
1609.896484	Positive	C_Pen_Hex	NAc	t18:1	n26:0
1623.912134	Positive	C_Pen_Hex	NAc	t18:1	n27:0
1637.927784	Positive	C_Pen_Hex	NAc	t18:1	n28:0
1473.734897	Positive	C_Pen_Hex	NAc	t18:0	h15:0
1471.719247	Positive	C_Pen_Hex	NAc	t18:0	h15:1
1487.750548	Positive	C_Pen_Hex	NAc	t18:0	h16:0
1485.734898	Positive	C_Pen_Hex	NAc	t18:0	h16:1
1501.766198	Positive	C_Pen_Hex	NAc	t18:0	h17:0
1499.750548	Positive	C_Pen_Hex	NAc	t18:0	h17:1
1515.781848	Positive	C_Pen_Hex	NAc	t18:0	h18:0
1513.766198	Positive	C_Pen_Hex	NAc	t18:0	h18:1
1529.797498	Positive	C_Pen_Hex	NAc	t18:0	h19:0
1527.781848	Positive	C_Pen_Hex	NAc	t18:0	h19:1
1543.813148	Positive	C_Pen_Hex	NAc	t18:0	h20:0
1541.797498	Positive	C_Pen_Hex	NAc	t18:0	h20:1
1557.828798	Positive	C_Pen_Hex	NAc	t18:0	h21:0
1555.813148	Positive	C_Pen_Hex	NAc	t18:0	h21:1
1571.844448	Positive	C_Pen_Hex	NAc	t18:0	h22:0
1569.828798	Positive	C_Pen_Hex	NAc	t18:0	h22:1
1585.860098	Positive	C_Pen_Hex	NAc	t18:0	h23:0
1583.844448	Positive	C_Pen_Hex	NAc	t18:0	h23:1
1599.875748	Positive	C_Pen_Hex	NAc	t18:0	h24:0
1597.860098	Positive	C_Pen_Hex	NAc	t18:0	h24:1
1613.891398	Positive	C_Pen_Hex	NAc	t18:0	h25:0
1611.875748	Positive	C_Pen_Hex	NAc	t18:0	h25:1
1627.907048	Positive	C_Pen_Hex	NAc	t18:0	h26:0
1625.891398	Positive	C_Pen_Hex	NAc	t18:0	h26:1
1527.818233	Positive	C_Pen_Hex	NAc	t18:0	n20:0
1541.833883	Positive	C_Pen_Hex	NAc	t18:0	n21:0
1555.849533	Positive	C_Pen_Hex	NAc	t18:0	n22:0
1569.865183	Positive	C_Pen_Hex	NAc	t18:0	n23:0
1583.880833	Positive	C_Pen_Hex	NAc	t18:0	n24:0
1597.896484	Positive	C_Pen_Hex	NAc	t18:0	n25:0
1611.912134	Positive	C_Pen_Hex	NAc	t18:0	n26:0
1625.927784	Positive	C_Pen_Hex	NAc	t18:0	n27:0
1639.943434	Positive	C_Pen_Hex	NAc	t18:0	n28:0
1457.739983	Positive	C_Pen_Hex	NAc	d18:0	h15:0
1455.724333	Positive	C_Pen_Hex	NAc	d18:0	h15:1
1471.755633	Positive	C_Pen_Hex	NAc	d18:0	h16:0
1469.739983	Positive	C_Pen_Hex	NAc	d18:0	h16:1
1485.771283	Positive	C_Pen_Hex	NAc	d18:0	h17:0
1483.755633	Positive	C_Pen_Hex	NAc	d18:0	h17:1
1499.786933	Positive	C_Pen_Hex	NAc	d18:0	h18:0
1497.771283	Positive	C_Pen_Hex	NAc	d18:0	h18:1
1513.802583	Positive	C_Pen_Hex	NAc	d18:0	h19:0
1511.786933	Positive	C_Pen_Hex	NAc	d18:0	h19:1
1527.818233	Positive	C_Pen_Hex	NAc	d18:0	h20:0
1525.802583	Positive	C_Pen_Hex	NAc	d18:0	h20:1
1541.833883	Positive	C_Pen_Hex	NAc	d18:0	h21:0
1539.818233	Positive	C_Pen_Hex	NAc	d18:0	h21:1
1555.849533	Positive	C_Pen_Hex	NAc	d18:0	h22:0
1553.833883	Positive	C_Pen_Hex	NAc	d18:0	h22:1
1569.865183	Positive	C_Pen_Hex	NAc	d18:0	h23:0
1567.849533	Positive	C_Pen_Hex	NAc	d18:0	h23:1
1583.880833	Positive	C_Pen_Hex	NAc	d18:0	h24:0
1581.865183	Positive	C_Pen_Hex	NAc	d18:0	h24:1
1597.896484	Positive	C_Pen_Hex	NAc	d18:0	h25:0
1595.880833	Positive	C_Pen_Hex	NAc	d18:0	h25:1
1611.912134	Positive	C_Pen_Hex	NAc	d18:0	h26:0
1609.896484	Positive	C_Pen_Hex	NAc	d18:0	h26:1
1511.823319	Positive	C_Pen_Hex	NAc	d18:0	n20:0
1525.838969	Positive	C_Pen_Hex	NAc	d18:0	n21:0
1539.854619	Positive	C_Pen_Hex	NAc	d18:0	n22:0
1553.870269	Positive	C_Pen_Hex	NAc	d18:0	n23:0
1567.885919	Positive	C_Pen_Hex	NAc	d18:0	n24:0
1581.901569	Positive	C_Pen_Hex	NAc	d18:0	n25:0
1595.917219	Positive	C_Pen_Hex	NAc	d18:0	n26:0
1609.932869	Positive	C_Pen_Hex	NAc	d18:0	n27:0
1623.948519	Positive	C_Pen_Hex	NAc	d18:0	n28:0
1455.724333	Positive	C_Pen_Hex	NAc	d18:1	h15:0
1453.708683	Positive	C_Pen_Hex	NAc	d18:1	h15:1
1469.739982	Positive	C_Pen_Hex	NAc	d18:1	h16:0
1467.724333	Positive	C_Pen_Hex	NAc	d18:1	h16:1
1483.755633	Positive	C_Pen_Hex	NAc	d18:1	h17:0
1481.739983	Positive	C_Pen_Hex	NAc	d18:1	h17:1
1497.771283	Positive	C_Pen_Hex	NAc	d18:1	h18:0
1495.755633	Positive	C_Pen_Hex	NAc	d18:1	h18:1
1511.786933	Positive	C_Pen_Hex	NAc	d18:1	h19:0
1509.771283	Positive	C_Pen_Hex	NAc	d18:1	h19:1
1525.802583	Positive	C_Pen_Hex	NAc	d18:1	h20:0
1523.786933	Positive	C_Pen_Hex	NAc	d18:1	h20:1
1539.818233	Positive	C_Pen_Hex	NAc	d18:1	h21:0
1537.802583	Positive	C_Pen_Hex	NAc	d18:1	h21:1
1553.833883	Positive	C_Pen_Hex	NAc	d18:1	h22:0
1551.818233	Positive	C_Pen_Hex	NAc	d18:1	h22:1
1567.849533	Positive	C_Pen_Hex	NAc	d18:1	h23:0
1565.833883	Positive	C_Pen_Hex	NAc	d18:1	h23:1
1581.865183	Positive	C_Pen_Hex	NAc	d18:1	h24:0
1579.849533	Positive	C_Pen_Hex	NAc	d18:1	h24:1
1595.880833	Positive	C_Pen_Hex	NAc	d18:1	h25:0
1593.865183	Positive	C_Pen_Hex	NAc	d18:1	h25:1
1609.896484	Positive	C_Pen_Hex	NAc	d18:1	h26:0
1607.880833	Positive	C_Pen_Hex	NAc	d18:1	h26:1
1509.807669	Positive	C_Pen_Hex	NAc	d18:1	n20:0
1523.823319	Positive	C_Pen_Hex	NAc	d18:1	n21:0
1537.838969	Positive	C_Pen_Hex	NAc	d18:1	n22:0
1551.854619	Positive	C_Pen_Hex	NAc	d18:1	n23:0
1565.870269	Positive	C_Pen_Hex	NAc	d18:1	n24:0
1579.885919	Positive	C_Pen_Hex	NAc	d18:1	n25:0
1593.901569	Positive	C_Pen_Hex	NAc	d18:1	n26:0
1607.917219	Positive	C_Pen_Hex	NAc	d18:1	n27:0
1621.932869	Positive	C_Pen_Hex	NAc	d18:1	n28:0
1453.708683	Positive	C_Pen_Hex	NAc	d18:2	h15:0
1451.693033	Positive	C_Pen_Hex	NAc	d18:2	h15:1
1467.724333	Positive	C_Pen_Hex	NAc	d18:2	h16:0
1465.708683	Positive	C_Pen_Hex	NAc	d18:2	h16:1
1481.739983	Positive	C_Pen_Hex	NAc	d18:2	h17:0
1479.724333	Positive	C_Pen_Hex	NAc	d18:2	h17:1
1495.755633	Positive	C_Pen_Hex	NAc	d18:2	h18:0
1493.739983	Positive	C_Pen_Hex	NAc	d18:2	h18:1
1509.771283	Positive	C_Pen_Hex	NAc	d18:2	h19:0
1507.755633	Positive	C_Pen_Hex	NAc	d18:2	h19:1
1523.786933	Positive	C_Pen_Hex	NAc	d18:2	h20:0
1521.771283	Positive	C_Pen_Hex	NAc	d18:2	h20:1
1537.802583	Positive	C_Pen_Hex	NAc	d18:2	h21:0
1535.786933	Positive	C_Pen_Hex	NAc	d18:2	h21:1
1551.818233	Positive	C_Pen_Hex	NAc	d18:2	h22:0
1549.802583	Positive	C_Pen_Hex	NAc	d18:2	h22:1
1565.833883	Positive	C_Pen_Hex	NAc	d18:2	h23:0
1563.818233	Positive	C_Pen_Hex	NAc	d18:2	h23:1
1579.849533	Positive	C_Pen_Hex	NAc	d18:2	h24:0
1577.833883	Positive	C_Pen_Hex	NAc	d18:2	h24:1
1593.865183	Positive	C_Pen_Hex	NAc	d18:2	h25:0
1591.849533	Positive	C_Pen_Hex	NAc	d18:2	h25:1
1607.880833	Positive	C_Pen_Hex	NAc	d18:2	h26:0
1605.865183	Positive	C_Pen_Hex	NAc	d18:2	h26:1
1507.792018	Positive	C_Pen_Hex	NAc	d18:2	n20:0
1521.807669	Positive	C_Pen_Hex	NAc	d18:2	n21:0
1535.823319	Positive	C_Pen_Hex	NAc	d18:2	n22:0
1549.838969	Positive	C_Pen_Hex	NAc	d18:2	n23:0
1563.854619	Positive	C_Pen_Hex	NAc	d18:2	n24:0
1577.870269	Positive	C_Pen_Hex	NAc	d18:2	n25:0
1591.885919	Positive	C_Pen_Hex	NAc	d18:2	n26:0
1605.901569	Positive	C_Pen_Hex	NAc	d18:2	n27:0
1619.917219	Positive	C_Pen_Hex	NAc	d18:2	n28:0
1429.708683	Positive	C_Pen_Hex	NH2	t18:1	h15:0
1427.693033	Positive	C_Pen_Hex	NH2	t18:1	h15:1	or t18:2 h15:0
1443.724333	Positive	C_Pen_Hex	NH2	t18:1	h16:0
1441.708683	Positive	C_Pen_Hex	NH2	t18:1	h16:1	or t18:2 h16:0
1457.739983	Positive	C_Pen_Hex	NH2	t18:1	h17:0
1455.724333	Positive	C_Pen_Hex	NH2	t18:1	h17:1	or t18:2 h17:0
1471.755633	Positive	C_Pen_Hex	NH2	t18:1	h18:0
1469.739983	Positive	C_Pen_Hex	NH2	t18:1	h18:1	or t18:2 h18:0
1485.771283	Positive	C_Pen_Hex	NH2	t18:1	h19:0
1483.755633	Positive	C_Pen_Hex	NH2	t18:1	h19:1	or t18:2 h19:0
1499.786933	Positive	C_Pen_Hex	NH2	t18:1	h20:0
1497.771283	Positive	C_Pen_Hex	NH2	t18:1	h20:1	or t18:2 h20:0
1513.802583	Positive	C_Pen_Hex	NH2	t18:1	h21:0
1511.786933	Positive	C_Pen_Hex	NH2	t18:1	h21:1	or t18:2 h21:0
1527.818233	Positive	C_Pen_Hex	NH2	t18:1	h22:0
1525.802583	Positive	C_Pen_Hex	NH2	t18:1	h22:1	or t18:2 h22:0
1541.833883	Positive	C_Pen_Hex	NH2	t18:1	h23:0
1539.818233	Positive	C_Pen_Hex	NH2	t18:1	h23:1	or t18:2 h23:0
1555.849533	Positive	C_Pen_Hex	NH2	t18:1	h24:0
1553.833883	Positive	C_Pen_Hex	NH2	t18:1	h24:1	or t18:2 h24:0
1569.865183	Positive	C_Pen_Hex	NH2	t18:1	h25:0
1567.849533	Positive	C_Pen_Hex	NH2	t18:1	h25:1	or t18:2 h25:0
1583.880833	Positive	C_Pen_Hex	NH2	t18:1	h26:0
1581.865183	Positive	C_Pen_Hex	NH2	t18:1	h26:1	or t18:2 h26:0
1483.792018	Positive	C_Pen_Hex	NH2	t18:1	n20:0
1497.807669	Positive	C_Pen_Hex	NH2	t18:1	n21:0
1511.823319	Positive	C_Pen_Hex	NH2	t18:1	n22:0
1525.838969	Positive	C_Pen_Hex	NH2	t18:1	n23:0
1539.854619	Positive	C_Pen_Hex	NH2	t18:1	n24:0
1553.870269	Positive	C_Pen_Hex	NH2	t18:1	n25:0
1567.885919	Positive	C_Pen_Hex	NH2	t18:1	n26:0
1581.901569	Positive	C_Pen_Hex	NH2	t18:1	n27:0
1595.917219	Positive	C_Pen_Hex	NH2	t18:1	n28:0
1431.724333	Positive	C_Pen_Hex	NH2	t18:0	h15:0
1429.708683	Positive	C_Pen_Hex	NH2	t18:0	h15:1
1445.739983	Positive	C_Pen_Hex	NH2	t18:0	h16:0
1443.724333	Positive	C_Pen_Hex	NH2	t18:0	h16:1
1459.755633	Positive	C_Pen_Hex	NH2	t18:0	h17:0
1457.739983	Positive	C_Pen_Hex	NH2	t18:0	h17:1
1473.771283	Positive	C_Pen_Hex	NH2	t18:0	h18:0
1471.755633	Positive	C_Pen_Hex	NH2	t18:0	h18:1
1487.786933	Positive	C_Pen_Hex	NH2	t18:0	h19:0
1485.771283	Positive	C_Pen_Hex	NH2	t18:0	h19:1
1501.802583	Positive	C_Pen_Hex	NH2	t18:0	h20:0
1499.786933	Positive	C_Pen_Hex	NH2	t18:0	h20:1
1515.818233	Positive	C_Pen_Hex	NH2	t18:0	h21:0
1513.802583	Positive	C_Pen_Hex	NH2	t18:0	h21:1
1529.833883	Positive	C_Pen_Hex	NH2	t18:0	h22:0
1527.818233	Positive	C_Pen_Hex	NH2	t18:0	h22:1
1543.849533	Positive	C_Pen_Hex	NH2	t18:0	h23:0
1541.833883	Positive	C_Pen_Hex	NH2	t18:0	h23:1
1557.865183	Positive	C_Pen_Hex	NH2	t18:0	h24:0
1555.849533	Positive	C_Pen_Hex	NH2	t18:0	h24:1
1571.880833	Positive	C_Pen_Hex	NH2	t18:0	h25:0
1569.865183	Positive	C_Pen_Hex	NH2	t18:0	h25:1
1585.896484	Positive	C_Pen_Hex	NH2	t18:0	h26:0
1583.880833	Positive	C_Pen_Hex	NH2	t18:0	h26:1
1485.807669	Positive	C_Pen_Hex	NH2	t18:0	n20:0
1499.823319	Positive	C_Pen_Hex	NH2	t18:0	n21:0
1513.838969	Positive	C_Pen_Hex	NH2	t18:0	n22:0
1527.854619	Positive	C_Pen_Hex	NH2	t18:0	n23:0
1541.870269	Positive	C_Pen_Hex	NH2	t18:0	n24:0
1555.885919	Positive	C_Pen_Hex	NH2	t18:0	n25:0
1569.901569	Positive	C_Pen_Hex	NH2	t18:0	n26:0
1583.917219	Positive	C_Pen_Hex	NH2	t18:0	n27:0
1597.932869	Positive	C_Pen_Hex	NH2	t18:0	n28:0
1413.713768	Positive	C_Pen_Hex	NH2	d18:1	h15:0
1411.698118	Positive	C_Pen_Hex	NH2	d18:1	h15:1
1427.729418	Positive	C_Pen_Hex	NH2	d18:1	h16:0
1425.713768	Positive	C_Pen_Hex	NH2	d18:1	h16:1
1441.745068	Positive	C_Pen_Hex	NH2	d18:1	h17:0
1439.729418	Positive	C_Pen_Hex	NH2	d18:1	h17:1
1455.760718	Positive	C_Pen_Hex	NH2	d18:1	h18:0
1453.745068	Positive	C_Pen_Hex	NH2	d18:1	h18:1
1469.776368	Positive	C_Pen_Hex	NH2	d18:1	h19:0
1467.760718	Positive	C_Pen_Hex	NH2	d18:1	h19:1
1483.792018	Positive	C_Pen_Hex	NH2	d18:1	h20:0
1481.776368	Positive	C_Pen_Hex	NH2	d18:1	h20:1
1497.807669	Positive	C_Pen_Hex	NH2	d18:1	h21:0
1495.792018	Positive	C_Pen_Hex	NH2	d18:1	h21:1
1511.823319	Positive	C_Pen_Hex	NH2	d18:1	h22:0
1509.807669	Positive	C_Pen_Hex	NH2	d18:1	h22:1
1525.838969	Positive	C_Pen_Hex	NH2	d18:1	h23:0
1523.823319	Positive	C_Pen_Hex	NH2	d18:1	h23:1
1539.854619	Positive	C_Pen_Hex	NH2	d18:1	h24:0
1537.838969	Positive	C_Pen_Hex	NH2	d18:1	h24:1
1553.870269	Positive	C_Pen_Hex	NH2	d18:1	h25:0
1551.854619	Positive	C_Pen_Hex	NH2	d18:1	h25:1
1567.885919	Positive	C_Pen_Hex	NH2	d18:1	h26:0
1565.870269	Positive	C_Pen_Hex	NH2	d18:1	h26:1
1467.797104	Positive	C_Pen_Hex	NH2	d18:1	n20:0
1481.812754	Positive	C_Pen_Hex	NH2	d18:1	n21:0
1495.828404	Positive	C_Pen_Hex	NH2	d18:1	n22:0
1509.844054	Positive	C_Pen_Hex	NH2	d18:1	n23:0
1523.859704	Positive	C_Pen_Hex	NH2	d18:1	n24:0
1537.875354	Positive	C_Pen_Hex	NH2	d18:1	n25:0
1551.891004	Positive	C_Pen_Hex	NH2	d18:1	n26:0
1565.906654	Positive	C_Pen_Hex	NH2	d18:1	n27:0
1579.922304	Positive	C_Pen_Hex	NH2	d18:1	n28:0
1415.729418	Positive	C_Pen_Hex	NH2	d18:0	h15:0
1413.713768	Positive	C_Pen_Hex	NH2	d18:0	h15:1
1429.745068	Positive	C_Pen_Hex	NH2	d18:0	h16:0
1427.729418	Positive	C_Pen_Hex	NH2	d18:0	h16:1
1443.760718	Positive	C_Pen_Hex	NH2	d18:0	h17:0
1441.745068	Positive	C_Pen_Hex	NH2	d18:0	h17:1
1457.776368	Positive	C_Pen_Hex	NH2	d18:0	h18:0
1455.760718	Positive	C_Pen_Hex	NH2	d18:0	h18:1
1471.792018	Positive	C_Pen_Hex	NH2	d18:0	h19:0
1469.776368	Positive	C_Pen_Hex	NH2	d18:0	h19:1
1485.807669	Positive	C_Pen_Hex	NH2	d18:0	h20:0
1483.792018	Positive	C_Pen_Hex	NH2	d18:0	h20:1
1499.823319	Positive	C_Pen_Hex	NH2	d18:0	h21:0
1497.807669	Positive	C_Pen_Hex	NH2	d18:0	h21:1
1513.838969	Positive	C_Pen_Hex	NH2	d18:0	h22:0
1511.823319	Positive	C_Pen_Hex	NH2	d18:0	h22:1
1527.854619	Positive	C_Pen_Hex	NH2	d18:0	h23:0
1525.838969	Positive	C_Pen_Hex	NH2	d18:0	h23:1
1541.870269	Positive	C_Pen_Hex	NH2	d18:0	h24:0
1539.854619	Positive	C_Pen_Hex	NH2	d18:0	h24:1
1555.885919	Positive	C_Pen_Hex	NH2	d18:0	h25:0
1553.870269	Positive	C_Pen_Hex	NH2	d18:0	h25:1
1569.901569	Positive	C_Pen_Hex	NH2	d18:0	h26:0
1567.885919	Positive	C_Pen_Hex	NH2	d18:0	h26:1
1469.812754	Positive	C_Pen_Hex	NH2	d18:0	n20:0
1483.828404	Positive	C_Pen_Hex	NH2	d18:0	n21:0
1497.844054	Positive	C_Pen_Hex	NH2	d18:0	n22:0
1511.859704	Positive	C_Pen_Hex	NH2	d18:0	n23:0
1525.875354	Positive	C_Pen_Hex	NH2	d18:0	n24:0
1539.891004	Positive	C_Pen_Hex	NH2	d18:0	n25:0
1553.906654	Positive	C_Pen_Hex	NH2	d18:0	n26:0
1567.922304	Positive	C_Pen_Hex	NH2	d18:0	n27:0
1581.937954	Positive	C_Pen_Hex	NH2	d18:0	n28:0
1411.698118	Positive	C_Pen_Hex	NH2	d18:2	h15:0
1409.682468	Positive	C_Pen_Hex	NH2	d18:2	h15:1
1425.713768	Positive	C_Pen_Hex	NH2	d18:2	h16:0
1423.698118	Positive	C_Pen_Hex	NH2	d18:2	h16:1
1439.729418	Positive	C_Pen_Hex	NH2	d18:2	h17:0
1437.713768	Positive	C_Pen_Hex	NH2	d18:2	h17:1
1453.745068	Positive	C_Pen_Hex	NH2	d18:2	h18:0
1451.729418	Positive	C_Pen_Hex	NH2	d18:2	h18:1
1467.760718	Positive	C_Pen_Hex	NH2	d18:2	h19:0
1465.745068	Positive	C_Pen_Hex	NH2	d18:2	h19:1
1481.776368	Positive	C_Pen_Hex	NH2	d18:2	h20:0
1479.760718	Positive	C_Pen_Hex	NH2	d18:2	h20:1
1495.792018	Positive	C_Pen_Hex	NH2	d18:2	h21:0
1493.776368	Positive	C_Pen_Hex	NH2	d18:2	h21:1
1509.807669	Positive	C_Pen_Hex	NH2	d18:2	h22:0
1507.792018	Positive	C_Pen_Hex	NH2	d18:2	h22:1
1523.823319	Positive	C_Pen_Hex	NH2	d18:2	h23:0
1521.807669	Positive	C_Pen_Hex	NH2	d18:2	h23:1
1537.838969	Positive	C_Pen_Hex	NH2	d18:2	h24:0
1535.823319	Positive	C_Pen_Hex	NH2	d18:2	h24:1
1551.854619	Positive	C_Pen_Hex	NH2	d18:2	h25:0
1549.838969	Positive	C_Pen_Hex	NH2	d18:2	h25:1
1565.870269	Positive	C_Pen_Hex	NH2	d18:2	h26:0
1563.854619	Positive	C_Pen_Hex	NH2	d18:2	h26:1
1465.781454	Positive	C_Pen_Hex	NH2	d18:2	n20:0
1479.797104	Positive	C_Pen_Hex	NH2	d18:2	n21:0
1493.812754	Positive	C_Pen_Hex	NH2	d18:2	n22:0
1507.828404	Positive	C_Pen_Hex	NH2	d18:2	n23:0
1521.844054	Positive	C_Pen_Hex	NH2	d18:2	n24:0
1535.859704	Positive	C_Pen_Hex	NH2	d18:2	n25:0
1549.875354	Positive	C_Pen_Hex	NH2	d18:2	n26:0
1563.891004	Positive	C_Pen_Hex	NH2	d18:2	n27:0
1577.906654	Positive	C_Pen_Hex	NH2	d18:2	n28:0
1460.703262	Positive	C_Hex_Hex	OH	t18:1	h15:0
1458.687612	Positive	C_Hex_Hex	OH	t18:1	h15:1	or t18:2 h15:0
1474.718912	Positive	C_Hex_Hex	OH	t18:1	h16:0
1472.703262	Positive	C_Hex_Hex	OH	t18:1	h16:1	or t18:2 h16:0
1488.734562	Positive	C_Hex_Hex	OH	t18:1	h17:0
1486.718912	Positive	C_Hex_Hex	OH	t18:1	h17:1	or t18:2 h17:0
1502.750213	Positive	C_Hex_Hex	OH	t18:1	h18:0
1500.734562	Positive	C_Hex_Hex	OH	t18:1	h18:1	or t18:2 h18:0
1516.765863	Positive	C_Hex_Hex	OH	t18:1	h19:0
1514.750213	Positive	C_Hex_Hex	OH	t18:1	h19:1	or t18:2 h19:0
1530.781513	Positive	C_Hex_Hex	OH	t18:1	h20:0
1528.765863	Positive	C_Hex_Hex	OH	t18:1	h20:1	or t18:2 h20:0
1544.797163	Positive	C_Hex_Hex	OH	t18:1	h21:0
1542.781513	Positive	C_Hex_Hex	OH	t18:1	h21:1	or t18:2 h21:0
1558.812813	Positive	C_Hex_Hex	OH	t18:1	h22:0
1556.797163	Positive	C_Hex_Hex	OH	t18:1	h22:1	or t18:2 h22:0
1572.828463	Positive	C_Hex_Hex	OH	t18:1	h23:0
1570.812813	Positive	C_Hex_Hex	OH	t18:1	h23:1	or t18:2 h23:0
1586.844113	Positive	C_Hex_Hex	OH	t18:1	h24:0
[truncated: 3,776 more rows]
