# Supplementary material for: Chasing the Major Sphingolipids on Earth: Automated Annotation of Plant Glycosyl Inositol Phospho Ceramides by Glycolipidomics
Source: Metabolites. 2020 Sep 19;10(9):375. doi: 10.3390/metabo10090375 (PMC7570276; doi:10.3390/metabo10090375)
Supplement: Supplementary file 1 [file metabolites-10-00375-s001.zip › final_supplementary/Table S6.csv]

Mass [m/z]	Polarity	Series	R1	LCB	FA	if LCB=t18:2
1134.583063	Negative	A	OH	t18:1	h15:0
1132.567413	Negative	A	OH	t18:1	h15:1	or t18:2 h15:0
1148.598713	Negative	A	OH	t18:1	h16:0
1146.583063	Negative	A	OH	t18:1	h16:1	or t18:2 h16:0
1162.614363	Negative	A	OH	t18:1	h17:0
1160.598713	Negative	A	OH	t18:1	h17:1	or t18:2 h17:0
1176.630013	Negative	A	OH	t18:1	h18:0
1174.614363	Negative	A	OH	t18:1	h18:1	or t18:2 h18:0
1190.645663	Negative	A	OH	t18:1	h19:0
1188.630013	Negative	A	OH	t18:1	h19:1	or t18:2 h19:0
1204.661313	Negative	A	OH	t18:1	h20:0
1202.645663	Negative	A	OH	t18:1	h20:1	or t18:2 h20:0
1218.676963	Negative	A	OH	t18:1	h21:0
1216.661313	Negative	A	OH	t18:1	h21:1	or t18:2 h21:0
1232.692613	Negative	A	OH	t18:1	h22:0
1230.676963	Negative	A	OH	t18:1	h22:1	or t18:2 h22:0
1246.708263	Negative	A	OH	t18:1	h23:0
1244.692613	Negative	A	OH	t18:1	h23:1	or t18:2 h23:0
1260.723914	Negative	A	OH	t18:1	h24:0
1258.708263	Negative	A	OH	t18:1	h24:1	or t18:2 h24:0
1274.739564	Negative	A	OH	t18:1	h25:0
1272.723914	Negative	A	OH	t18:1	h25:1	or t18:2 h25:0
1288.755214	Negative	A	OH	t18:1	h26:0
1286.739564	Negative	A	OH	t18:1	h26:1	or t18:2 h26:0
1188.666399	Negative	A	OH	t18:1	n20:0
1202.682049	Negative	A	OH	t18:1	n21:0
1216.697699	Negative	A	OH	t18:1	n22:0
1230.713349	Negative	A	OH	t18:1	n23:0
1244.728999	Negative	A	OH	t18:1	n24:0
1258.744649	Negative	A	OH	t18:1	n25:0
1272.760299	Negative	A	OH	t18:1	n26:0
1286.775949	Negative	A	OH	t18:1	n27:0
1300.791599	Negative	A	OH	t18:1	n28:0
1136.598713	Negative	A	OH	t18:0	h15:0
1134.583063	Negative	A	OH	t18:0	h15:1
1150.614363	Negative	A	OH	t18:0	h16:0
1148.598713	Negative	A	OH	t18:0	h16:1
1164.630013	Negative	A	OH	t18:0	h17:0
1162.614363	Negative	A	OH	t18:0	h17:1
1178.645663	Negative	A	OH	t18:0	h18:0
1176.630013	Negative	A	OH	t18:0	h18:1
1192.661313	Negative	A	OH	t18:0	h19:0
1190.645663	Negative	A	OH	t18:0	h19:1
1206.676963	Negative	A	OH	t18:0	h20:0
1204.661313	Negative	A	OH	t18:0	h20:1
1220.692613	Negative	A	OH	t18:0	h21:0
1218.676963	Negative	A	OH	t18:0	h21:1
1234.708263	Negative	A	OH	t18:0	h22:0
1232.692613	Negative	A	OH	t18:0	h22:1
1248.723914	Negative	A	OH	t18:0	h23:0
1246.708263	Negative	A	OH	t18:0	h23:1
1262.739564	Negative	A	OH	t18:0	h24:0
1260.723914	Negative	A	OH	t18:0	h24:1
1276.755214	Negative	A	OH	t18:0	h25:0
1274.739564	Negative	A	OH	t18:0	h25:1
1290.770864	Negative	A	OH	t18:0	h26:0
1288.755214	Negative	A	OH	t18:0	h26:1
1190.682049	Negative	A	OH	t18:0	n20:0
1204.697699	Negative	A	OH	t18:0	n21:0
1218.713349	Negative	A	OH	t18:0	n22:0
1232.728999	Negative	A	OH	t18:0	n23:0
1246.744649	Negative	A	OH	t18:0	n24:0
1260.760299	Negative	A	OH	t18:0	n25:0
1274.775949	Negative	A	OH	t18:0	n26:0
1288.791599	Negative	A	OH	t18:0	n27:0
1302.807249	Negative	A	OH	t18:0	n28:0
1118.588148	Negative	A	OH	d18:1	h15:0
1116.572498	Negative	A	OH	d18:1	h15:1
1132.603798	Negative	A	OH	d18:1	h16:0
1130.588148	Negative	A	OH	d18:1	h16:1
1146.619448	Negative	A	OH	d18:1	h17:0
1144.603798	Negative	A	OH	d18:1	h17:1
1160.635099	Negative	A	OH	d18:1	h18:0
1158.619448	Negative	A	OH	d18:1	h18:1
1174.650749	Negative	A	OH	d18:1	h19:0
1172.635099	Negative	A	OH	d18:1	h19:1
1188.666399	Negative	A	OH	d18:1	h20:0
1186.650749	Negative	A	OH	d18:1	h20:1
1202.682049	Negative	A	OH	d18:1	h21:0
1200.666399	Negative	A	OH	d18:1	h21:1
1216.697699	Negative	A	OH	d18:1	h22:0
1214.682049	Negative	A	OH	d18:1	h22:1
1230.713349	Negative	A	OH	d18:1	h23:0
1228.697699	Negative	A	OH	d18:1	h23:1
1244.728999	Negative	A	OH	d18:1	h24:0
1242.713349	Negative	A	OH	d18:1	h24:1
1258.744649	Negative	A	OH	d18:1	h25:0
1256.728999	Negative	A	OH	d18:1	h25:1
1272.760299	Negative	A	OH	d18:1	h26:0
1270.744649	Negative	A	OH	d18:1	h26:1
1172.671484	Negative	A	OH	d18:1	n20:0
1186.687134	Negative	A	OH	d18:1	n21:0
1200.702784	Negative	A	OH	d18:1	n22:0
1214.718434	Negative	A	OH	d18:1	n23:0
1228.734084	Negative	A	OH	d18:1	n24:0
1242.749734	Negative	A	OH	d18:1	n25:0
1256.765384	Negative	A	OH	d18:1	n26:0
1270.781034	Negative	A	OH	d18:1	n27:0
1284.796685	Negative	A	OH	d18:1	n28:0
1120.603798	Negative	A	OH	d18:0	h15:0
1118.588148	Negative	A	OH	d18:0	h15:1
1134.619448	Negative	A	OH	d18:0	h16:0
1132.603798	Negative	A	OH	d18:0	h16:1
1148.635099	Negative	A	OH	d18:0	h17:0
1146.619448	Negative	A	OH	d18:0	h17:1
1162.650749	Negative	A	OH	d18:0	h18:0
1160.635099	Negative	A	OH	d18:0	h18:1
1176.666399	Negative	A	OH	d18:0	h19:0
1174.650749	Negative	A	OH	d18:0	h19:1
1190.682049	Negative	A	OH	d18:0	h20:0
1188.666399	Negative	A	OH	d18:0	h20:1
1204.697699	Negative	A	OH	d18:0	h21:0
1202.682049	Negative	A	OH	d18:0	h21:1
1218.713349	Negative	A	OH	d18:0	h22:0
1216.697699	Negative	A	OH	d18:0	h22:1
1232.728999	Negative	A	OH	d18:0	h23:0
1230.713349	Negative	A	OH	d18:0	h23:1
1246.744649	Negative	A	OH	d18:0	h24:0
1244.728999	Negative	A	OH	d18:0	h24:1
1260.760299	Negative	A	OH	d18:0	h25:0
1258.744649	Negative	A	OH	d18:0	h25:1
1274.775949	Negative	A	OH	d18:0	h26:0
1272.760299	Negative	A	OH	d18:0	h26:1
1174.687134	Negative	A	OH	d18:0	n20:0
1188.702784	Negative	A	OH	d18:0	n21:0
1202.718434	Negative	A	OH	d18:0	n22:0
1216.734084	Negative	A	OH	d18:0	n23:0
1230.749734	Negative	A	OH	d18:0	n24:0
1244.765384	Negative	A	OH	d18:0	n25:0
1258.781034	Negative	A	OH	d18:0	n26:0
1272.796685	Negative	A	OH	d18:0	n27:0
1286.812335	Negative	A	OH	d18:0	n28:0
1116.572498	Negative	A	OH	d18:2	h15:0
1114.556848	Negative	A	OH	d18:2	h15:1
1130.588148	Negative	A	OH	d18:2	h16:0
1128.572498	Negative	A	OH	d18:2	h16:1
1144.603798	Negative	A	OH	d18:2	h17:0
1142.588148	Negative	A	OH	d18:2	h17:1
1158.619448	Negative	A	OH	d18:2	h18:0
1156.603798	Negative	A	OH	d18:2	h18:1
1172.635099	Negative	A	OH	d18:2	h19:0
1170.619448	Negative	A	OH	d18:2	h19:1
1186.650749	Negative	A	OH	d18:2	h20:0
1184.635099	Negative	A	OH	d18:2	h20:1
1200.666399	Negative	A	OH	d18:2	h21:0
1198.650749	Negative	A	OH	d18:2	h21:1
1214.682049	Negative	A	OH	d18:2	h22:0
1212.666399	Negative	A	OH	d18:2	h22:1
1228.697699	Negative	A	OH	d18:2	h23:0
1226.682049	Negative	A	OH	d18:2	h23:1
1242.713349	Negative	A	OH	d18:2	h24:0
1240.697699	Negative	A	OH	d18:2	h24:1
1256.728999	Negative	A	OH	d18:2	h25:0
1254.713349	Negative	A	OH	d18:2	h25:1
1270.744649	Negative	A	OH	d18:2	h26:0
1268.728999	Negative	A	OH	d18:2	h26:1
1170.655834	Negative	A	OH	d18:2	n20:0
1184.671484	Negative	A	OH	d18:2	n21:0
1198.687134	Negative	A	OH	d18:2	n22:0
1212.702784	Negative	A	OH	d18:2	n23:0
1226.718434	Negative	A	OH	d18:2	n24:0
1240.734084	Negative	A	OH	d18:2	n25:0
1254.749734	Negative	A	OH	d18:2	n26:0
1268.765384	Negative	A	OH	d18:2	n27:0
1282.781034	Negative	A	OH	d18:2	n28:0
1175.609612	Negative	A	NAc	t18:1	h15:0
1173.593962	Negative	A	NAc	t18:1	h15:1	or t18:2 h15:0
1189.625262	Negative	A	NAc	t18:1	h16:0
1187.609612	Negative	A	NAc	t18:1	h16:1	or t18:2 h16:0
1203.640912	Negative	A	NAc	t18:1	h17:0
1201.625262	Negative	A	NAc	t18:1	h17:1	or t18:2 h17:0
1217.656562	Negative	A	NAc	t18:1	h18:0
1215.640912	Negative	A	NAc	t18:1	h18:1	or t18:2 h18:0
1231.672212	Negative	A	NAc	t18:1	h19:0
1229.656562	Negative	A	NAc	t18:1	h19:1	or t18:2 h19:0
1245.687862	Negative	A	NAc	t18:1	h20:0
1243.672212	Negative	A	NAc	t18:1	h20:1	or t18:2 h20:0
1259.703512	Negative	A	NAc	t18:1	h21:0
1257.687862	Negative	A	NAc	t18:1	h21:1	or t18:2 h21:0
1273.719162	Negative	A	NAc	t18:1	h22:0
1271.703512	Negative	A	NAc	t18:1	h22:1	or t18:2 h22:0
1287.734813	Negative	A	NAc	t18:1	h23:0
1285.719162	Negative	A	NAc	t18:1	h23:1	or t18:2 h23:0
1301.750463	Negative	A	NAc	t18:1	h24:0
1299.734813	Negative	A	NAc	t18:1	h24:1	or t18:2 h24:0
1315.766113	Negative	A	NAc	t18:1	h25:0
1313.750463	Negative	A	NAc	t18:1	h25:1	or t18:2 h25:0
1329.781763	Negative	A	NAc	t18:1	h26:0
1327.766113	Negative	A	NAc	t18:1	h26:1	or t18:2 h26:0
1229.692948	Negative	A	NAc	t18:1	n20:0
1243.708598	Negative	A	NAc	t18:1	n21:0
1257.724248	Negative	A	NAc	t18:1	n22:0
1271.739898	Negative	A	NAc	t18:1	n23:0
1285.755548	Negative	A	NAc	t18:1	n24:0
1299.771198	Negative	A	NAc	t18:1	n25:0
1313.786848	Negative	A	NAc	t18:1	n26:0
1327.802498	Negative	A	NAc	t18:1	n27:0
1341.818148	Negative	A	NAc	t18:1	n28:0
1177.625262	Negative	A	NAc	t18:0	h15:0
1175.609612	Negative	A	NAc	t18:0	h15:1
1191.640912	Negative	A	NAc	t18:0	h16:0
1189.625262	Negative	A	NAc	t18:0	h16:1
1205.656562	Negative	A	NAc	t18:0	h17:0
1203.640912	Negative	A	NAc	t18:0	h17:1
1219.672212	Negative	A	NAc	t18:0	h18:0
1217.656562	Negative	A	NAc	t18:0	h18:1
1233.687862	Negative	A	NAc	t18:0	h19:0
1231.672212	Negative	A	NAc	t18:0	h19:1
1247.703512	Negative	A	NAc	t18:0	h20:0
1245.687862	Negative	A	NAc	t18:0	h20:1
1261.719162	Negative	A	NAc	t18:0	h21:0
1259.703512	Negative	A	NAc	t18:0	h21:1
1275.734813	Negative	A	NAc	t18:0	h22:0
1273.719162	Negative	A	NAc	t18:0	h22:1
1289.750463	Negative	A	NAc	t18:0	h23:0
1287.734813	Negative	A	NAc	t18:0	h23:1
1303.766113	Negative	A	NAc	t18:0	h24:0
1301.750463	Negative	A	NAc	t18:0	h24:1
1317.781763	Negative	A	NAc	t18:0	h25:0
1315.766113	Negative	A	NAc	t18:0	h25:1
1331.797413	Negative	A	NAc	t18:0	h26:0
1329.781763	Negative	A	NAc	t18:0	h26:1
1231.708598	Negative	A	NAc	t18:0	n20:0
1245.724248	Negative	A	NAc	t18:0	n21:0
1259.739898	Negative	A	NAc	t18:0	n22:0
1273.755548	Negative	A	NAc	t18:0	n23:0
1287.771198	Negative	A	NAc	t18:0	n24:0
1301.786848	Negative	A	NAc	t18:0	n25:0
1315.802498	Negative	A	NAc	t18:0	n26:0
1329.818148	Negative	A	NAc	t18:0	n27:0
1343.833798	Negative	A	NAc	t18:0	n28:0
1159.614697	Negative	A	NAc	d18:1	h15:0
1157.599047	Negative	A	NAc	d18:1	h15:1
1173.630347	Negative	A	NAc	d18:1	h16:0
1171.614697	Negative	A	NAc	d18:1	h16:1
1187.645998	Negative	A	NAc	d18:1	h17:0
1185.630347	Negative	A	NAc	d18:1	h17:1
1201.661648	Negative	A	NAc	d18:1	h18:0
1199.645998	Negative	A	NAc	d18:1	h18:1
1215.677298	Negative	A	NAc	d18:1	h19:0
1213.661648	Negative	A	NAc	d18:1	h19:1
1229.692948	Negative	A	NAc	d18:1	h20:0
1227.677298	Negative	A	NAc	d18:1	h20:1
1243.708598	Negative	A	NAc	d18:1	h21:0
1241.692948	Negative	A	NAc	d18:1	h21:1
1257.724248	Negative	A	NAc	d18:1	h22:0
1255.708598	Negative	A	NAc	d18:1	h22:1
1271.739898	Negative	A	NAc	d18:1	h23:0
1269.724248	Negative	A	NAc	d18:1	h23:1
1285.755548	Negative	A	NAc	d18:1	h24:0
1283.739898	Negative	A	NAc	d18:1	h24:1
1299.771198	Negative	A	NAc	d18:1	h25:0
1297.755548	Negative	A	NAc	d18:1	h25:1
1313.786848	Negative	A	NAc	d18:1	h26:0
1311.771198	Negative	A	NAc	d18:1	h26:1
1213.698033	Negative	A	NAc	d18:1	n20:0
1227.713683	Negative	A	NAc	d18:1	n21:0
1241.729333	Negative	A	NAc	d18:1	n22:0
1255.744983	Negative	A	NAc	d18:1	n23:0
1269.760633	Negative	A	NAc	d18:1	n24:0
1283.776283	Negative	A	NAc	d18:1	n25:0
1297.791934	Negative	A	NAc	d18:1	n26:0
1311.807584	Negative	A	NAc	d18:1	n27:0
1325.823234	Negative	A	NAc	d18:1	n28:0
1161.630347	Negative	A	NAc	d18:0	h15:0
1159.614697	Negative	A	NAc	d18:0	h15:1
1175.645998	Negative	A	NAc	d18:0	h16:0
1173.630347	Negative	A	NAc	d18:0	h16:1
1189.661648	Negative	A	NAc	d18:0	h17:0
1187.645998	Negative	A	NAc	d18:0	h17:1
1203.677298	Negative	A	NAc	d18:0	h18:0
1201.661648	Negative	A	NAc	d18:0	h18:1
1217.692948	Negative	A	NAc	d18:0	h19:0
1215.677298	Negative	A	NAc	d18:0	h19:1
1231.708598	Negative	A	NAc	d18:0	h20:0
1229.692948	Negative	A	NAc	d18:0	h20:1
1245.724248	Negative	A	NAc	d18:0	h21:0
1243.708598	Negative	A	NAc	d18:0	h21:1
1259.739898	Negative	A	NAc	d18:0	h22:0
1257.724248	Negative	A	NAc	d18:0	h22:1
1273.755548	Negative	A	NAc	d18:0	h23:0
1271.739898	Negative	A	NAc	d18:0	h23:1
1287.771198	Negative	A	NAc	d18:0	h24:0
1285.755548	Negative	A	NAc	d18:0	h24:1
1301.786848	Negative	A	NAc	d18:0	h25:0
1299.771198	Negative	A	NAc	d18:0	h25:1
1315.802498	Negative	A	NAc	d18:0	h26:0
1313.786848	Negative	A	NAc	d18:0	h26:1
1215.713683	Negative	A	NAc	d18:0	n20:0
1229.729333	Negative	A	NAc	d18:0	n21:0
1243.744983	Negative	A	NAc	d18:0	n22:0
1257.760633	Negative	A	NAc	d18:0	n23:0
1271.776283	Negative	A	NAc	d18:0	n24:0
1285.791934	Negative	A	NAc	d18:0	n25:0
1299.807584	Negative	A	NAc	d18:0	n26:0
1313.823234	Negative	A	NAc	d18:0	n27:0
1327.838884	Negative	A	NAc	d18:0	n28:0
1157.599047	Negative	A	NAc	d18:2	h15:0
1155.583397	Negative	A	NAc	d18:2	h15:1
1171.614697	Negative	A	NAc	d18:2	h16:0
1169.599047	Negative	A	NAc	d18:2	h16:1
1185.630347	Negative	A	NAc	d18:2	h17:0
1183.614697	Negative	A	NAc	d18:2	h17:1
1199.645998	Negative	A	NAc	d18:2	h18:0
1197.630347	Negative	A	NAc	d18:2	h18:1
1213.661648	Negative	A	NAc	d18:2	h19:0
1211.645998	Negative	A	NAc	d18:2	h19:1
1227.677298	Negative	A	NAc	d18:2	h20:0
1225.661648	Negative	A	NAc	d18:2	h20:1
1241.692948	Negative	A	NAc	d18:2	h21:0
1239.677298	Negative	A	NAc	d18:2	h21:1
1255.708598	Negative	A	NAc	d18:2	h22:0
1253.692948	Negative	A	NAc	d18:2	h22:1
1269.724248	Negative	A	NAc	d18:2	h23:0
1267.708598	Negative	A	NAc	d18:2	h23:1
1283.739898	Negative	A	NAc	d18:2	h24:0
1281.724248	Negative	A	NAc	d18:2	h24:1
1297.755548	Negative	A	NAc	d18:2	h25:0
1295.739898	Negative	A	NAc	d18:2	h25:1
1311.771198	Negative	A	NAc	d18:2	h26:0
1309.755548	Negative	A	NAc	d18:2	h26:1
1211.682383	Negative	A	NAc	d18:2	n20:0
1225.698033	Negative	A	NAc	d18:2	n21:0
1239.713683	Negative	A	NAc	d18:2	n22:0
1253.729333	Negative	A	NAc	d18:2	n23:0
1267.744983	Negative	A	NAc	d18:2	n24:0
1281.760633	Negative	A	NAc	d18:2	n25:0
1295.776283	Negative	A	NAc	d18:2	n26:0
1309.791934	Negative	A	NAc	d18:2	n27:0
1323.807584	Negative	A	NAc	d18:2	n28:0
1133.599047	Negative	A	NH2	t18:1	h15:0
1131.583397	Negative	A	NH2	t18:1	h15:1	or t18:2 h15:0
1147.614697	Negative	A	NH2	t18:1	h16:0
1145.599047	Negative	A	NH2	t18:1	h16:1	or t18:2 h16:0
1161.630347	Negative	A	NH2	t18:1	h17:0
1159.614697	Negative	A	NH2	t18:1	h17:1	or t18:2 h17:0
1175.645998	Negative	A	NH2	t18:1	h18:0
1173.630347	Negative	A	NH2	t18:1	h18:1	or t18:2 h18:0
1189.661648	Negative	A	NH2	t18:1	h19:0
1187.645998	Negative	A	NH2	t18:1	h19:1	or t18:2 h19:0
1203.677298	Negative	A	NH2	t18:1	h20:0
1201.661648	Negative	A	NH2	t18:1	h20:1	or t18:2 h20:0
1217.692948	Negative	A	NH2	t18:1	h21:0
1215.677298	Negative	A	NH2	t18:1	h21:1	or t18:2 h21:0
1231.708598	Negative	A	NH2	t18:1	h22:0
1229.692948	Negative	A	NH2	t18:1	h22:1	or t18:2 h22:0
1245.724248	Negative	A	NH2	t18:1	h23:0
1243.708598	Negative	A	NH2	t18:1	h23:1	or t18:2 h23:0
1259.739898	Negative	A	NH2	t18:1	h24:0
1257.724248	Negative	A	NH2	t18:1	h24:1	or t18:2 h24:0
1273.755548	Negative	A	NH2	t18:1	h25:0
1271.739898	Negative	A	NH2	t18:1	h25:1	or t18:2 h25:0
1287.771198	Negative	A	NH2	t18:1	h26:0
1285.755548	Negative	A	NH2	t18:1	h26:1	or t18:2 h26:0
1187.682383	Negative	A	NH2	t18:1	n20:0
1201.698033	Negative	A	NH2	t18:1	n21:0
1215.713683	Negative	A	NH2	t18:1	n22:0
1229.729333	Negative	A	NH2	t18:1	n23:0
1243.744983	Negative	A	NH2	t18:1	n24:0
1257.760633	Negative	A	NH2	t18:1	n25:0
1271.776283	Negative	A	NH2	t18:1	n26:0
1285.791934	Negative	A	NH2	t18:1	n27:0
1299.807584	Negative	A	NH2	t18:1	n28:0
1135.614697	Negative	A	NH2	t18:0	h15:0
1133.599047	Negative	A	NH2	t18:0	h15:1
1149.630347	Negative	A	NH2	t18:0	h16:0
1147.614697	Negative	A	NH2	t18:0	h16:1
1163.645998	Negative	A	NH2	t18:0	h17:0
1161.630347	Negative	A	NH2	t18:0	h17:1
1177.661648	Negative	A	NH2	t18:0	h18:0
1175.645998	Negative	A	NH2	t18:0	h18:1
1191.677298	Negative	A	NH2	t18:0	h19:0
1189.661648	Negative	A	NH2	t18:0	h19:1
1205.692948	Negative	A	NH2	t18:0	h20:0
1203.677298	Negative	A	NH2	t18:0	h20:1
1219.708598	Negative	A	NH2	t18:0	h21:0
1217.692948	Negative	A	NH2	t18:0	h21:1
1233.724248	Negative	A	NH2	t18:0	h22:0
1231.708598	Negative	A	NH2	t18:0	h22:1
1247.739898	Negative	A	NH2	t18:0	h23:0
1245.724248	Negative	A	NH2	t18:0	h23:1
1261.755548	Negative	A	NH2	t18:0	h24:0
1259.739898	Negative	A	NH2	t18:0	h24:1
1275.771198	Negative	A	NH2	t18:0	h25:0
1273.755548	Negative	A	NH2	t18:0	h25:1
1289.786848	Negative	A	NH2	t18:0	h26:0
1287.771198	Negative	A	NH2	t18:0	h26:1
1189.698033	Negative	A	NH2	t18:0	n20:0
1203.713683	Negative	A	NH2	t18:0	n21:0
1217.729333	Negative	A	NH2	t18:0	n22:0
1231.744983	Negative	A	NH2	t18:0	n23:0
1245.760633	Negative	A	NH2	t18:0	n24:0
1259.776283	Negative	A	NH2	t18:0	n25:0
1273.791934	Negative	A	NH2	t18:0	n26:0
1287.807584	Negative	A	NH2	t18:0	n27:0
1301.823234	Negative	A	NH2	t18:0	n28:0
1119.619783	Negative	A	NH2	d18:0	h15:0
1117.604133	Negative	A	NH2	d18:0	h15:1
1133.635433	Negative	A	NH2	d18:0	h16:0
1131.619783	Negative	A	NH2	d18:0	h16:1
1147.651083	Negative	A	NH2	d18:0	h17:0
1145.635433	Negative	A	NH2	d18:0	h17:1
1161.666733	Negative	A	NH2	d18:0	h18:0
1159.651083	Negative	A	NH2	d18:0	h18:1
1175.682383	Negative	A	NH2	d18:0	h19:0
1173.666733	Negative	A	NH2	d18:0	h19:1
1189.698033	Negative	A	NH2	d18:0	h20:0
1187.682383	Negative	A	NH2	d18:0	h20:1
1203.713683	Negative	A	NH2	d18:0	h21:0
1201.698033	Negative	A	NH2	d18:0	h21:1
1217.729333	Negative	A	NH2	d18:0	h22:0
1215.713683	Negative	A	NH2	d18:0	h22:1
1231.744983	Negative	A	NH2	d18:0	h23:0
1229.729333	Negative	A	NH2	d18:0	h23:1
1245.760633	Negative	A	NH2	d18:0	h24:0
1243.744983	Negative	A	NH2	d18:0	h24:1
1259.776283	Negative	A	NH2	d18:0	h25:0
1257.760633	Negative	A	NH2	d18:0	h25:1
1273.791934	Negative	A	NH2	d18:0	h26:0
1271.776283	Negative	A	NH2	d18:0	h26:1
1173.703119	Negative	A	NH2	d18:0	n20:0
1187.718769	Negative	A	NH2	d18:0	n21:0
1201.734419	Negative	A	NH2	d18:0	n22:0
1215.750069	Negative	A	NH2	d18:0	n23:0
1229.765719	Negative	A	NH2	d18:0	n24:0
1243.781369	Negative	A	NH2	d18:0	n25:0
1257.797019	Negative	A	NH2	d18:0	n26:0
1271.812669	Negative	A	NH2	d18:0	n27:0
1285.828319	Negative	A	NH2	d18:0	n28:0
1117.604133	Negative	A	NH2	d18:1	h15:0
1115.588483	Negative	A	NH2	d18:1	h15:1
1131.619783	Negative	A	NH2	d18:1	h16:0
1129.604133	Negative	A	NH2	d18:1	h16:1
1145.635433	Negative	A	NH2	d18:1	h17:0
1143.619783	Negative	A	NH2	d18:1	h17:1
1159.651083	Negative	A	NH2	d18:1	h18:0
1157.635433	Negative	A	NH2	d18:1	h18:1
1173.666733	Negative	A	NH2	d18:1	h19:0
1171.651083	Negative	A	NH2	d18:1	h19:1
1187.682383	Negative	A	NH2	d18:1	h20:0
1185.666733	Negative	A	NH2	d18:1	h20:1
1201.698033	Negative	A	NH2	d18:1	h21:0
1199.682383	Negative	A	NH2	d18:1	h21:1
1215.713683	Negative	A	NH2	d18:1	h22:0
1213.698033	Negative	A	NH2	d18:1	h22:1
1229.729333	Negative	A	NH2	d18:1	h23:0
1227.713683	Negative	A	NH2	d18:1	h23:1
1243.744983	Negative	A	NH2	d18:1	h24:0
1241.729333	Negative	A	NH2	d18:1	h24:1
1257.760633	Negative	A	NH2	d18:1	h25:0
1255.744983	Negative	A	NH2	d18:1	h25:1
1271.776283	Negative	A	NH2	d18:1	h26:0
1269.760633	Negative	A	NH2	d18:1	h26:1
1171.687468	Negative	A	NH2	d18:1	n20:0
1185.703119	Negative	A	NH2	d18:1	n21:0
1199.718769	Negative	A	NH2	d18:1	n22:0
1213.734419	Negative	A	NH2	d18:1	n23:0
1227.750069	Negative	A	NH2	d18:1	n24:0
1241.765719	Negative	A	NH2	d18:1	n25:0
1255.781369	Negative	A	NH2	d18:1	n26:0
1269.797019	Negative	A	NH2	d18:1	n27:0
1283.812669	Negative	A	NH2	d18:1	n28:0
1115.588483	Negative	A	NH2	d18:2	h15:0
1113.572833	Negative	A	NH2	d18:2	h15:1
1129.604133	Negative	A	NH2	d18:2	h16:0
1127.588483	Negative	A	NH2	d18:2	h16:1
1143.619783	Negative	A	NH2	d18:2	h17:0
1141.604133	Negative	A	NH2	d18:2	h17:1
1157.635433	Negative	A	NH2	d18:2	h18:0
1155.619783	Negative	A	NH2	d18:2	h18:1
1171.651083	Negative	A	NH2	d18:2	h19:0
1169.635433	Negative	A	NH2	d18:2	h19:1
1185.666733	Negative	A	NH2	d18:2	h20:0
1183.651083	Negative	A	NH2	d18:2	h20:1
1199.682383	Negative	A	NH2	d18:2	h21:0
1197.666733	Negative	A	NH2	d18:2	h21:1
1213.698033	Negative	A	NH2	d18:2	h22:0
1211.682383	Negative	A	NH2	d18:2	h22:1
1227.713683	Negative	A	NH2	d18:2	h23:0
1225.698033	Negative	A	NH2	d18:2	h23:1
1241.729333	Negative	A	NH2	d18:2	h24:0
1239.713683	Negative	A	NH2	d18:2	h24:1
1255.744983	Negative	A	NH2	d18:2	h25:0
1253.729333	Negative	A	NH2	d18:2	h25:1
1269.760633	Negative	A	NH2	d18:2	h26:0
1267.744983	Negative	A	NH2	d18:2	h26:1
1169.671818	Negative	A	NH2	d18:2	n20:0
1183.687468	Negative	A	NH2	d18:2	n21:0
1197.703119	Negative	A	NH2	d18:2	n22:0
1211.718769	Negative	A	NH2	d18:2	n23:0
1225.734419	Negative	A	NH2	d18:2	n24:0
1239.750069	Negative	A	NH2	d18:2	n25:0
1253.765719	Negative	A	NH2	d18:2	n26:0
1267.781369	Negative	A	NH2	d18:2	n27:0
1281.797019	Negative	A	NH2	d18:2	n28:0
958.550975	Negative	0	OH	t18:1	h15:0
956.5353249	Negative	0	OH	t18:1	h15:1	or t18:2 h15:0
972.566625	Negative	0	OH	t18:1	h16:0
970.550975	Negative	0	OH	t18:1	h16:1	or t18:2 h16:0
986.5822751	Negative	0	OH	t18:1	h17:0
984.566625	Negative	0	OH	t18:1	h17:1	or t18:2 h17:0
1000.597925	Negative	0	OH	t18:1	h18:0
998.5822751	Negative	0	OH	t18:1	h18:1	or t18:2 h18:0
1014.613575	Negative	0	OH	t18:1	h19:0
1012.597925	Negative	0	OH	t18:1	h19:1	or t18:2 h19:0
1028.629225	Negative	0	OH	t18:1	h20:0
1026.613575	Negative	0	OH	t18:1	h20:1	or t18:2 h20:0
1042.644875	Negative	0	OH	t18:1	h21:0
1040.629225	Negative	0	OH	t18:1	h21:1	or t18:2 h21:0
1056.660525	Negative	0	OH	t18:1	h22:0
1054.644875	Negative	0	OH	t18:1	h22:1	or t18:2 h22:0
1070.676175	Negative	0	OH	t18:1	h23:0
1068.660525	Negative	0	OH	t18:1	h23:1	or t18:2 h23:0
1084.691826	Negative	0	OH	t18:1	h24:0
1082.676175	Negative	0	OH	t18:1	h24:1	or t18:2 h24:0
1098.707476	Negative	0	OH	t18:1	h25:0
1096.691826	Negative	0	OH	t18:1	h25:1	or t18:2 h25:0
1112.723126	Negative	0	OH	t18:1	h26:0
1110.707476	Negative	0	OH	t18:1	h26:1	or t18:2 h26:0
1012.63431	Negative	0	OH	t18:1	n20:0
1026.649961	Negative	0	OH	t18:1	n21:0
1040.665611	Negative	0	OH	t18:1	n22:0
1054.681261	Negative	0	OH	t18:1	n23:0
1068.696911	Negative	0	OH	t18:1	n24:0
1082.712561	Negative	0	OH	t18:1	n25:0
1096.728211	Negative	0	OH	t18:1	n26:0
1110.743861	Negative	0	OH	t18:1	n27:0
1124.759511	Negative	0	OH	t18:1	n28:0
960.566625	Negative	0	OH	t18:0	h15:0
958.550975	Negative	0	OH	t18:0	h15:1
974.5822751	Negative	0	OH	t18:0	h16:0
972.566625	Negative	0	OH	t18:0	h16:1
988.5979252	Negative	0	OH	t18:0	h17:0
986.5822751	Negative	0	OH	t18:0	h17:1
1002.613575	Negative	0	OH	t18:0	h18:0
1000.597925	Negative	0	OH	t18:0	h18:1
1016.629225	Negative	0	OH	t18:0	h19:0
1014.613575	Negative	0	OH	t18:0	h19:1
1030.644875	Negative	0	OH	t18:0	h20:0
1028.629225	Negative	0	OH	t18:0	h20:1
1044.660525	Negative	0	OH	t18:0	h21:0
1042.644875	Negative	0	OH	t18:0	h21:1
1058.676175	Negative	0	OH	t18:0	h22:0
1056.660525	Negative	0	OH	t18:0	h22:1
1072.691826	Negative	0	OH	t18:0	h23:0
1070.676175	Negative	0	OH	t18:0	h23:1
1086.707476	Negative	0	OH	t18:0	h24:0
1084.691826	Negative	0	OH	t18:0	h24:1
1100.723126	Negative	0	OH	t18:0	h25:0
1098.707476	Negative	0	OH	t18:0	h25:1
1114.738776	Negative	0	OH	t18:0	h26:0
1112.723126	Negative	0	OH	t18:0	h26:1
1014.649961	Negative	0	OH	t18:0	n20:0
1028.665611	Negative	0	OH	t18:0	n21:0
1042.681261	Negative	0	OH	t18:0	n22:0
1056.696911	Negative	0	OH	t18:0	n23:0
1070.712561	Negative	0	OH	t18:0	n24:0
1084.728211	Negative	0	OH	t18:0	n25:0
1098.743861	Negative	0	OH	t18:0	n26:0
1112.759511	Negative	0	OH	t18:0	n27:0
1126.775161	Negative	0	OH	t18:0	n28:0
942.5560603	Negative	0	OH	d18:1	h15:0
940.5404103	Negative	0	OH	d18:1	h15:1
956.5717104	Negative	0	OH	d18:1	h16:0
954.5560603	Negative	0	OH	d18:1	h16:1
970.5873605	Negative	0	OH	d18:1	h17:0
968.5717104	Negative	0	OH	d18:1	h17:1
984.6030105	Negative	0	OH	d18:1	h18:0
982.5873605	Negative	0	OH	d18:1	h18:1
998.6186606	Negative	0	OH	d18:1	h19:0
996.6030105	Negative	0	OH	d18:1	h19:1
1012.634311	Negative	0	OH	d18:1	h20:0
1010.618661	Negative	0	OH	d18:1	h20:1
1026.649961	Negative	0	OH	d18:1	h21:0
1024.634311	Negative	0	OH	d18:1	h21:1
1040.665611	Negative	0	OH	d18:1	h22:0
1038.649961	Negative	0	OH	d18:1	h22:1
1054.681261	Negative	0	OH	d18:1	h23:0
1052.665611	Negative	0	OH	d18:1	h23:1
1068.696911	Negative	0	OH	d18:1	h24:0
1066.681261	Negative	0	OH	d18:1	h24:1
1082.712561	Negative	0	OH	d18:1	h25:0
1080.696911	Negative	0	OH	d18:1	h25:1
1096.728211	Negative	0	OH	d18:1	h26:0
1094.712561	Negative	0	OH	d18:1	h26:1
996.639396	Negative	0	OH	d18:1	n20:0
1010.655046	Negative	0	OH	d18:1	n21:0
1024.670696	Negative	0	OH	d18:1	n22:0
1038.686346	Negative	0	OH	d18:1	n23:0
1052.701996	Negative	0	OH	d18:1	n24:0
1066.717646	Negative	0	OH	d18:1	n25:0
1080.733296	Negative	0	OH	d18:1	n26:0
1094.748946	Negative	0	OH	d18:1	n27:0
1108.764597	Negative	0	OH	d18:1	n28:0
944.5717104	Negative	0	OH	d18:0	h15:0
942.5560603	Negative	0	OH	d18:0	h15:1
958.5873605	Negative	0	OH	d18:0	h16:0
956.5717104	Negative	0	OH	d18:0	h16:1
972.6030105	Negative	0	OH	d18:0	h17:0
970.5873605	Negative	0	OH	d18:0	h17:1
986.6186606	Negative	0	OH	d18:0	h18:0
984.6030105	Negative	0	OH	d18:0	h18:1
1000.634311	Negative	0	OH	d18:0	h19:0
998.6186606	Negative	0	OH	d18:0	h19:1
1014.649961	Negative	0	OH	d18:0	h20:0
1012.634311	Negative	0	OH	d18:0	h20:1
1028.665611	Negative	0	OH	d18:0	h21:0
1026.649961	Negative	0	OH	d18:0	h21:1
1042.681261	Negative	0	OH	d18:0	h22:0
1040.665611	Negative	0	OH	d18:0	h22:1
1056.696911	Negative	0	OH	d18:0	h23:0
1054.681261	Negative	0	OH	d18:0	h23:1
1070.712561	Negative	0	OH	d18:0	h24:0
1068.696911	Negative	0	OH	d18:0	h24:1
1084.728211	Negative	0	OH	d18:0	h25:0
1082.712561	Negative	0	OH	d18:0	h25:1
1098.743861	Negative	0	OH	d18:0	h26:0
1096.728211	Negative	0	OH	d18:0	h26:1
998.6550461	Negative	0	OH	d18:0	n20:0
1012.670696	Negative	0	OH	d18:0	n21:0
1026.686346	Negative	0	OH	d18:0	n22:0
1040.701996	Negative	0	OH	d18:0	n23:0
1054.717646	Negative	0	OH	d18:0	n24:0
1068.733296	Negative	0	OH	d18:0	n25:0
1082.748946	Negative	0	OH	d18:0	n26:0
1096.764597	Negative	0	OH	d18:0	n27:0
1110.780247	Negative	0	OH	d18:0	n28:0
940.5404103	Negative	0	OH	d18:2	h15:0
938.5247602	Negative	0	OH	d18:2	h15:1
954.5560603	Negative	0	OH	d18:2	h16:0
952.5404103	Negative	0	OH	d18:2	h16:1
968.5717104	Negative	0	OH	d18:2	h17:0
966.5560603	Negative	0	OH	d18:2	h17:1
982.5873605	Negative	0	OH	d18:2	h18:0
980.5717104	Negative	0	OH	d18:2	h18:1
996.6030105	Negative	0	OH	d18:2	h19:0
994.5873605	Negative	0	OH	d18:2	h19:1
1010.618661	Negative	0	OH	d18:2	h20:0
1008.603011	Negative	0	OH	d18:2	h20:1
1024.634311	Negative	0	OH	d18:2	h21:0
1022.618661	Negative	0	OH	d18:2	h21:1
1038.649961	Negative	0	OH	d18:2	h22:0
1036.634311	Negative	0	OH	d18:2	h22:1
1052.665611	Negative	0	OH	d18:2	h23:0
1050.649961	Negative	0	OH	d18:2	h23:1
1066.681261	Negative	0	OH	d18:2	h24:0
1064.665611	Negative	0	OH	d18:2	h24:1
1080.696911	Negative	0	OH	d18:2	h25:0
1078.681261	Negative	0	OH	d18:2	h25:1
1094.712561	Negative	0	OH	d18:2	h26:0
1092.696911	Negative	0	OH	d18:2	h26:1
994.623746	Negative	0	OH	d18:2	n20:0
1008.639396	Negative	0	OH	d18:2	n21:0
1022.655046	Negative	0	OH	d18:2	n22:0
1036.670696	Negative	0	OH	d18:2	n23:0
1050.686346	Negative	0	OH	d18:2	n24:0
1064.701996	Negative	0	OH	d18:2	n25:0
1078.717646	Negative	0	OH	d18:2	n26:0
1092.733296	Negative	0	OH	d18:2	n27:0
1106.748946	Negative	0	OH	d18:2	n28:0
1296.635886	Negative	B	OH	t18:1	h15:0
1294.620236	Negative	B	OH	t18:1	h15:1	or t18:2 h15:0
1310.651536	Negative	B	OH	t18:1	h16:0
1308.635886	Negative	B	OH	t18:1	h16:1	or t18:2 h16:0
1324.667186	Negative	B	OH	t18:1	h17:0
1322.651536	Negative	B	OH	t18:1	h17:1	or t18:2 h17:0
1338.682837	Negative	B	OH	t18:1	h18:0
1336.667186	Negative	B	OH	t18:1	h18:1	or t18:2 h18:0
1352.698487	Negative	B	OH	t18:1	h19:0
1350.682837	Negative	B	OH	t18:1	h19:1	or t18:2 h19:0
1366.714137	Negative	B	OH	t18:1	h20:0
1364.698487	Negative	B	OH	t18:1	h20:1	or t18:2 h20:0
1380.729787	Negative	B	OH	t18:1	h21:0
1378.714137	Negative	B	OH	t18:1	h21:1	or t18:2 h21:0
1394.745437	Negative	B	OH	t18:1	h22:0
1392.729787	Negative	B	OH	t18:1	h22:1	or t18:2 h22:0
1408.761087	Negative	B	OH	t18:1	h23:0
1406.745437	Negative	B	OH	t18:1	h23:1	or t18:2 h23:0
1422.776737	Negative	B	OH	t18:1	h24:0
1420.761087	Negative	B	OH	t18:1	h24:1	or t18:2 h24:0
1436.792387	Negative	B	OH	t18:1	h25:0
1434.776737	Negative	B	OH	t18:1	h25:1	or t18:2 h25:0
1450.808037	Negative	B	OH	t18:1	h26:0
1448.792387	Negative	B	OH	t18:1	h26:1	or t18:2 h26:0
1350.719222	Negative	B	OH	t18:1	n20:0
1364.734872	Negative	B	OH	t18:1	n21:0
1378.750522	Negative	B	OH	t18:1	n22:0
1392.766172	Negative	B	OH	t18:1	n23:0
1406.781822	Negative	B	OH	t18:1	n24:0
1420.797472	Negative	B	OH	t18:1	n25:0
1434.813122	Negative	B	OH	t18:1	n26:0
1448.828773	Negative	B	OH	t18:1	n27:0
1462.844423	Negative	B	OH	t18:1	n28:0
1298.651536	Negative	B	OH	t18:0	h15:0
1296.635886	Negative	B	OH	t18:0	h15:1
1312.667186	Negative	B	OH	t18:0	h16:0
1310.651536	Negative	B	OH	t18:0	h16:1
1326.682837	Negative	B	OH	t18:0	h17:0
1324.667186	Negative	B	OH	t18:0	h17:1
1340.698487	Negative	B	OH	t18:0	h18:0
1338.682837	Negative	B	OH	t18:0	h18:1
1354.714137	Negative	B	OH	t18:0	h19:0
1352.698487	Negative	B	OH	t18:0	h19:1
1368.729787	Negative	B	OH	t18:0	h20:0
1366.714137	Negative	B	OH	t18:0	h20:1
1382.745437	Negative	B	OH	t18:0	h21:0
1380.729787	Negative	B	OH	t18:0	h21:1
1396.761087	Negative	B	OH	t18:0	h22:0
1394.745437	Negative	B	OH	t18:0	h22:1
1410.776737	Negative	B	OH	t18:0	h23:0
1408.761087	Negative	B	OH	t18:0	h23:1
1424.792387	Negative	B	OH	t18:0	h24:0
1422.776737	Negative	B	OH	t18:0	h24:1
1438.808037	Negative	B	OH	t18:0	h25:0
1436.792387	Negative	B	OH	t18:0	h25:1
1452.823687	Negative	B	OH	t18:0	h26:0
1450.808037	Negative	B	OH	t18:0	h26:1
1352.734872	Negative	B	OH	t18:0	n20:0
1366.750522	Negative	B	OH	t18:0	n21:0
1380.766172	Negative	B	OH	t18:0	n22:0
1394.781822	Negative	B	OH	t18:0	n23:0
1408.797472	Negative	B	OH	t18:0	n24:0
1422.813122	Negative	B	OH	t18:0	n25:0
1436.828773	Negative	B	OH	t18:0	n26:0
1450.844423	Negative	B	OH	t18:0	n27:0
1464.860073	Negative	B	OH	t18:0	n28:0
1280.640972	Negative	B	OH	d18:1	h15:0
1278.625322	Negative	B	OH	d18:1	h15:1
1294.656622	Negative	B	OH	d18:1	h16:0
1292.640972	Negative	B	OH	d18:1	h16:1
1308.672272	Negative	B	OH	d18:1	h17:0
1306.656622	Negative	B	OH	d18:1	h17:1
1322.687922	Negative	B	OH	d18:1	h18:0
1320.672272	Negative	B	OH	d18:1	h18:1
1336.703572	Negative	B	OH	d18:1	h19:0
1334.687922	Negative	B	OH	d18:1	h19:1
1350.719222	Negative	B	OH	d18:1	h20:0
1348.703572	Negative	B	OH	d18:1	h20:1
1364.734872	Negative	B	OH	d18:1	h21:0
1362.719222	Negative	B	OH	d18:1	h21:1
1378.750522	Negative	B	OH	d18:1	h22:0
1376.734872	Negative	B	OH	d18:1	h22:1
1392.766172	Negative	B	OH	d18:1	h23:0
1390.750522	Negative	B	OH	d18:1	h23:1
1406.781822	Negative	B	OH	d18:1	h24:0
1404.766172	Negative	B	OH	d18:1	h24:1
1420.797472	Negative	B	OH	d18:1	h25:0
1418.781822	Negative	B	OH	d18:1	h25:1
1434.813122	Negative	B	OH	d18:1	h26:0
1432.797472	Negative	B	OH	d18:1	h26:1
1334.724307	Negative	B	OH	d18:1	n20:0
1348.739957	Negative	B	OH	d18:1	n21:0
1362.755608	Negative	B	OH	d18:1	n22:0
1376.771258	Negative	B	OH	d18:1	n23:0
1390.786908	Negative	B	OH	d18:1	n24:0
1404.802558	Negative	B	OH	d18:1	n25:0
1418.818208	Negative	B	OH	d18:1	n26:0
1432.833858	Negative	B	OH	d18:1	n27:0
1446.849508	Negative	B	OH	d18:1	n28:0
1282.656622	Negative	B	OH	d18:0	h15:0
1280.640972	Negative	B	OH	d18:0	h15:1
1296.672272	Negative	B	OH	d18:0	h16:0
1294.656622	Negative	B	OH	d18:0	h16:1
1310.687922	Negative	B	OH	d18:0	h17:0
1308.672272	Negative	B	OH	d18:0	h17:1
1324.703572	Negative	B	OH	d18:0	h18:0
1322.687922	Negative	B	OH	d18:0	h18:1
1338.719222	Negative	B	OH	d18:0	h19:0
1336.703572	Negative	B	OH	d18:0	h19:1
1352.734872	Negative	B	OH	d18:0	h20:0
1350.719222	Negative	B	OH	d18:0	h20:1
1366.750522	Negative	B	OH	d18:0	h21:0
1364.734872	Negative	B	OH	d18:0	h21:1
1380.766172	Negative	B	OH	d18:0	h22:0
1378.750522	Negative	B	OH	d18:0	h22:1
1394.781822	Negative	B	OH	d18:0	h23:0
1392.766172	Negative	B	OH	d18:0	h23:1
1408.797472	Negative	B	OH	d18:0	h24:0
1406.781822	Negative	B	OH	d18:0	h24:1
1422.813122	Negative	B	OH	d18:0	h25:0
1420.797472	Negative	B	OH	d18:0	h25:1
1436.828773	Negative	B	OH	d18:0	h26:0
1434.813122	Negative	B	OH	d18:0	h26:1
1336.739957	Negative	B	OH	d18:0	n20:0
1350.755608	Negative	B	OH	d18:0	n21:0
1364.771258	Negative	B	OH	d18:0	n22:0
1378.786908	Negative	B	OH	d18:0	n23:0
1392.802558	Negative	B	OH	d18:0	n24:0
1406.818208	Negative	B	OH	d18:0	n25:0
1420.833858	Negative	B	OH	d18:0	n26:0
1434.849508	Negative	B	OH	d18:0	n27:0
1448.865158	Negative	B	OH	d18:0	n28:0
1278.625322	Negative	B	OH	d18:2	h15:0
1276.609672	Negative	B	OH	d18:2	h15:1
1292.640972	Negative	B	OH	d18:2	h16:0
1290.625322	Negative	B	OH	d18:2	h16:1
1306.656622	Negative	B	OH	d18:2	h17:0
1304.640972	Negative	B	OH	d18:2	h17:1
1320.672272	Negative	B	OH	d18:2	h18:0
1318.656622	Negative	B	OH	d18:2	h18:1
1334.687922	Negative	B	OH	d18:2	h19:0
1332.672272	Negative	B	OH	d18:2	h19:1
1348.703572	Negative	B	OH	d18:2	h20:0
1346.687922	Negative	B	OH	d18:2	h20:1
1362.719222	Negative	B	OH	d18:2	h21:0
1360.703572	Negative	B	OH	d18:2	h21:1
1376.734872	Negative	B	OH	d18:2	h22:0
1374.719222	Negative	B	OH	d18:2	h22:1
1390.750522	Negative	B	OH	d18:2	h23:0
1388.734872	Negative	B	OH	d18:2	h23:1
1404.766172	Negative	B	OH	d18:2	h24:0
1402.750522	Negative	B	OH	d18:2	h24:1
1418.781822	Negative	B	OH	d18:2	h25:0
1416.766172	Negative	B	OH	d18:2	h25:1
1432.797472	Negative	B	OH	d18:2	h26:0
1430.781822	Negative	B	OH	d18:2	h26:1
1332.708657	Negative	B	OH	d18:2	n20:0
1346.724307	Negative	B	OH	d18:2	n21:0
1360.739957	Negative	B	OH	d18:2	n22:0
1374.755608	Negative	B	OH	d18:2	n23:0
1388.771258	Negative	B	OH	d18:2	n24:0
1402.786908	Negative	B	OH	d18:2	n25:0
1416.802558	Negative	B	OH	d18:2	n26:0
1430.818208	Negative	B	OH	d18:2	n27:0
1444.833858	Negative	B	OH	d18:2	n28:0
1337.662435	Negative	B	NAc	t18:1	h15:0
1335.646785	Negative	B	NAc	t18:1	h15:1	or t18:2 h15:0
1351.678086	Negative	B	NAc	t18:1	h16:0
1349.662435	Negative	B	NAc	t18:1	h16:1	or t18:2 h16:0
1365.693736	Negative	B	NAc	t18:1	h17:0
1363.678086	Negative	B	NAc	t18:1	h17:1	or t18:2 h17:0
1379.709386	Negative	B	NAc	t18:1	h18:0
1377.693736	Negative	B	NAc	t18:1	h18:1	or t18:2 h18:0
1393.725036	Negative	B	NAc	t18:1	h19:0
1391.709386	Negative	B	NAc	t18:1	h19:1	or t18:2 h19:0
1407.740686	Negative	B	NAc	t18:1	h20:0
1405.725036	Negative	B	NAc	t18:1	h20:1	or t18:2 h20:0
1421.756336	Negative	B	NAc	t18:1	h21:0
1419.740686	Negative	B	NAc	t18:1	h21:1	or t18:2 h21:0
1435.771986	Negative	B	NAc	t18:1	h22:0
1433.756336	Negative	B	NAc	t18:1	h22:1	or t18:2 h22:0
1449.787636	Negative	B	NAc	t18:1	h23:0
1447.771986	Negative	B	NAc	t18:1	h23:1	or t18:2 h23:0
1463.803286	Negative	B	NAc	t18:1	h24:0
1461.787636	Negative	B	NAc	t18:1	h24:1	or t18:2 h24:0
1477.818936	Negative	B	NAc	t18:1	h25:0
1475.803286	Negative	B	NAc	t18:1	h25:1	or t18:2 h25:0
1491.834586	Negative	B	NAc	t18:1	h26:0
1489.818936	Negative	B	NAc	t18:1	h26:1	or t18:2 h26:0
1391.745771	Negative	B	NAc	t18:1	n20:0
1405.761421	Negative	B	NAc	t18:1	n21:0
1419.777071	Negative	B	NAc	t18:1	n22:0
1433.792721	Negative	B	NAc	t18:1	n23:0
1447.808371	Negative	B	NAc	t18:1	n24:0
1461.824021	Negative	B	NAc	t18:1	n25:0
1475.839672	Negative	B	NAc	t18:1	n26:0
1489.855322	Negative	B	NAc	t18:1	n27:0
1503.870972	Negative	B	NAc	t18:1	n28:0
1339.678086	Negative	B	NAc	t18:0	h15:0
1337.662435	Negative	B	NAc	t18:0	h15:1
1353.693736	Negative	B	NAc	t18:0	h16:0
1351.678086	Negative	B	NAc	t18:0	h16:1
1367.709386	Negative	B	NAc	t18:0	h17:0
1365.693736	Negative	B	NAc	t18:0	h17:1
1381.725036	Negative	B	NAc	t18:0	h18:0
1379.709386	Negative	B	NAc	t18:0	h18:1
1395.740686	Negative	B	NAc	t18:0	h19:0
1393.725036	Negative	B	NAc	t18:0	h19:1
1409.756336	Negative	B	NAc	t18:0	h20:0
1407.740686	Negative	B	NAc	t18:0	h20:1
1423.771986	Negative	B	NAc	t18:0	h21:0
1421.756336	Negative	B	NAc	t18:0	h21:1
1437.787636	Negative	B	NAc	t18:0	h22:0
1435.771986	Negative	B	NAc	t18:0	h22:1
1451.803286	Negative	B	NAc	t18:0	h23:0
1449.787636	Negative	B	NAc	t18:0	h23:1
1465.818936	Negative	B	NAc	t18:0	h24:0
1463.803286	Negative	B	NAc	t18:0	h24:1
1479.834586	Negative	B	NAc	t18:0	h25:0
1477.818936	Negative	B	NAc	t18:0	h25:1
1493.850236	Negative	B	NAc	t18:0	h26:0
1491.834586	Negative	B	NAc	t18:0	h26:1
1393.761421	Negative	B	NAc	t18:0	n20:0
1407.777071	Negative	B	NAc	t18:0	n21:0
1421.792721	Negative	B	NAc	t18:0	n22:0
1435.808371	Negative	B	NAc	t18:0	n23:0
1449.824021	Negative	B	NAc	t18:0	n24:0
1463.839672	Negative	B	NAc	t18:0	n25:0
1477.855322	Negative	B	NAc	t18:0	n26:0
1491.870972	Negative	B	NAc	t18:0	n27:0
1505.886622	Negative	B	NAc	t18:0	n28:0
1323.683171	Negative	B	NAc	d18:0	h15:0
1321.667521	Negative	B	NAc	d18:0	h15:1
1337.698821	Negative	B	NAc	d18:0	h16:0
1335.683171	Negative	B	NAc	d18:0	h16:1
1351.714471	Negative	B	NAc	d18:0	h17:0
1349.698821	Negative	B	NAc	d18:0	h17:1
1365.730121	Negative	B	NAc	d18:0	h18:0
1363.714471	Negative	B	NAc	d18:0	h18:1
1379.745771	Negative	B	NAc	d18:0	h19:0
1377.730121	Negative	B	NAc	d18:0	h19:1
1393.761421	Negative	B	NAc	d18:0	h20:0
1391.745771	Negative	B	NAc	d18:0	h20:1
1407.777071	Negative	B	NAc	d18:0	h21:0
1405.761421	Negative	B	NAc	d18:0	h21:1
1421.792721	Negative	B	NAc	d18:0	h22:0
1419.777071	Negative	B	NAc	d18:0	h22:1
1435.808371	Negative	B	NAc	d18:0	h23:0
1433.792721	Negative	B	NAc	d18:0	h23:1
1449.824021	Negative	B	NAc	d18:0	h24:0
1447.808371	Negative	B	NAc	d18:0	h24:1
1463.839672	Negative	B	NAc	d18:0	h25:0
1461.824021	Negative	B	NAc	d18:0	h25:1
1477.855322	Negative	B	NAc	d18:0	h26:0
1475.839672	Negative	B	NAc	d18:0	h26:1
1377.766507	Negative	B	NAc	d18:0	n20:0
1391.782157	Negative	B	NAc	d18:0	n21:0
1405.797807	Negative	B	NAc	d18:0	n22:0
1419.813457	Negative	B	NAc	d18:0	n23:0
1433.829107	Negative	B	NAc	d18:0	n24:0
1447.844757	Negative	B	NAc	d18:0	n25:0
1461.860407	Negative	B	NAc	d18:0	n26:0
1475.876057	Negative	B	NAc	d18:0	n27:0
1489.891707	Negative	B	NAc	d18:0	n28:0
1321.667521	Negative	B	NAc	d18:1	h15:0
1319.651871	Negative	B	NAc	d18:1	h15:1
1335.68317	Negative	B	NAc	d18:1	h16:0
1333.667521	Negative	B	NAc	d18:1	h16:1
1349.698821	Negative	B	NAc	d18:1	h17:0
1347.683171	Negative	B	NAc	d18:1	h17:1
1363.714471	Negative	B	NAc	d18:1	h18:0
1361.698821	Negative	B	NAc	d18:1	h18:1
1377.730121	Negative	B	NAc	d18:1	h19:0
1375.714471	Negative	B	NAc	d18:1	h19:1
1391.745771	Negative	B	NAc	d18:1	h20:0
1389.730121	Negative	B	NAc	d18:1	h20:1
1405.761421	Negative	B	NAc	d18:1	h21:0
1403.745771	Negative	B	NAc	d18:1	h21:1
1419.777071	Negative	B	NAc	d18:1	h22:0
1417.761421	Negative	B	NAc	d18:1	h22:1
1433.792721	Negative	B	NAc	d18:1	h23:0
1431.777071	Negative	B	NAc	d18:1	h23:1
1447.808371	Negative	B	NAc	d18:1	h24:0
1445.792721	Negative	B	NAc	d18:1	h24:1
1461.824021	Negative	B	NAc	d18:1	h25:0
1459.808371	Negative	B	NAc	d18:1	h25:1
1475.839672	Negative	B	NAc	d18:1	h26:0
1473.824021	Negative	B	NAc	d18:1	h26:1
1375.750857	Negative	B	NAc	d18:1	n20:0
1389.766507	Negative	B	NAc	d18:1	n21:0
1403.782157	Negative	B	NAc	d18:1	n22:0
1417.797807	Negative	B	NAc	d18:1	n23:0
1431.813457	Negative	B	NAc	d18:1	n24:0
1445.829107	Negative	B	NAc	d18:1	n25:0
1459.844757	Negative	B	NAc	d18:1	n26:0
1473.860407	Negative	B	NAc	d18:1	n27:0
1487.876057	Negative	B	NAc	d18:1	n28:0
1319.651871	Negative	B	NAc	d18:2	h15:0
1317.636221	Negative	B	NAc	d18:2	h15:1
1333.667521	Negative	B	NAc	d18:2	h16:0
1331.651871	Negative	B	NAc	d18:2	h16:1
1347.683171	Negative	B	NAc	d18:2	h17:0
1345.667521	Negative	B	NAc	d18:2	h17:1
1361.698821	Negative	B	NAc	d18:2	h18:0
1359.683171	Negative	B	NAc	d18:2	h18:1
1375.714471	Negative	B	NAc	d18:2	h19:0
1373.698821	Negative	B	NAc	d18:2	h19:1
1389.730121	Negative	B	NAc	d18:2	h20:0
1387.714471	Negative	B	NAc	d18:2	h20:1
1403.745771	Negative	B	NAc	d18:2	h21:0
1401.730121	Negative	B	NAc	d18:2	h21:1
1417.761421	Negative	B	NAc	d18:2	h22:0
1415.745771	Negative	B	NAc	d18:2	h22:1
1431.777071	Negative	B	NAc	d18:2	h23:0
1429.761421	Negative	B	NAc	d18:2	h23:1
1445.792721	Negative	B	NAc	d18:2	h24:0
1443.777071	Negative	B	NAc	d18:2	h24:1
1459.808371	Negative	B	NAc	d18:2	h25:0
1457.792721	Negative	B	NAc	d18:2	h25:1
1473.824021	Negative	B	NAc	d18:2	h26:0
1471.808371	Negative	B	NAc	d18:2	h26:1
1373.735206	Negative	B	NAc	d18:2	n20:0
1387.750857	Negative	B	NAc	d18:2	n21:0
1401.766507	Negative	B	NAc	d18:2	n22:0
1415.782157	Negative	B	NAc	d18:2	n23:0
1429.797807	Negative	B	NAc	d18:2	n24:0
1443.813457	Negative	B	NAc	d18:2	n25:0
1457.829107	Negative	B	NAc	d18:2	n26:0
1471.844757	Negative	B	NAc	d18:2	n27:0
1485.860407	Negative	B	NAc	d18:2	n28:0
999.5775241	Negative	0	NAc	t18:1	h15:0
997.561874	Negative	0	NAc	t18:1	h15:1	or t18:2 h15:0
1013.593174	Negative	0	NAc	t18:1	h16:0
1011.577524	Negative	0	NAc	t18:1	h16:1	or t18:2 h16:0
1027.608824	Negative	0	NAc	t18:1	h17:0
1025.593174	Negative	0	NAc	t18:1	h17:1	or t18:2 h17:0
1041.624474	Negative	0	NAc	t18:1	h18:0
1039.608824	Negative	0	NAc	t18:1	h18:1	or t18:2 h18:0
1055.640124	Negative	0	NAc	t18:1	h19:0
1053.624474	Negative	0	NAc	t18:1	h19:1	or t18:2 h19:0
1069.655774	Negative	0	NAc	t18:1	h20:0
1067.640124	Negative	0	NAc	t18:1	h20:1	or t18:2 h20:0
1083.671424	Negative	0	NAc	t18:1	h21:0
1081.655774	Negative	0	NAc	t18:1	h21:1	or t18:2 h21:0
1097.687075	Negative	0	NAc	t18:1	h22:0
1095.671424	Negative	0	NAc	t18:1	h22:1	or t18:2 h22:0
1111.702725	Negative	0	NAc	t18:1	h23:0
1109.687075	Negative	0	NAc	t18:1	h23:1	or t18:2 h23:0
1125.718375	Negative	0	NAc	t18:1	h24:0
1123.702725	Negative	0	NAc	t18:1	h24:1	or t18:2 h24:0
1139.734025	Negative	0	NAc	t18:1	h25:0
1137.718375	Negative	0	NAc	t18:1	h25:1	or t18:2 h25:0
1153.749675	Negative	0	NAc	t18:1	h26:0
1151.734025	Negative	0	NAc	t18:1	h26:1	or t18:2 h26:0
1053.66086	Negative	0	NAc	t18:1	n20:0
1067.67651	Negative	0	NAc	t18:1	n21:0
1081.69216	Negative	0	NAc	t18:1	n22:0
1095.70781	Negative	0	NAc	t18:1	n23:0
1109.72346	Negative	0	NAc	t18:1	n24:0
1123.73911	Negative	0	NAc	t18:1	n25:0
1137.75476	Negative	0	NAc	t18:1	n26:0
1151.77041	Negative	0	NAc	t18:1	n27:0
1165.78606	Negative	0	NAc	t18:1	n28:0
1001.593174	Negative	0	NAc	t18:0	h15:0
999.5775241	Negative	0	NAc	t18:0	h15:1
1015.608824	Negative	0	NAc	t18:0	h16:0
1013.593174	Negative	0	NAc	t18:0	h16:1
1029.624474	Negative	0	NAc	t18:0	h17:0
1027.608824	Negative	0	NAc	t18:0	h17:1
1043.640124	Negative	0	NAc	t18:0	h18:0
1041.624474	Negative	0	NAc	t18:0	h18:1
1057.655774	Negative	0	NAc	t18:0	h19:0
1055.640124	Negative	0	NAc	t18:0	h19:1
1071.671424	Negative	0	NAc	t18:0	h20:0
1069.655774	Negative	0	NAc	t18:0	h20:1
1085.687075	Negative	0	NAc	t18:0	h21:0
1083.671424	Negative	0	NAc	t18:0	h21:1
1099.702725	Negative	0	NAc	t18:0	h22:0
1097.687075	Negative	0	NAc	t18:0	h22:1
1113.718375	Negative	0	NAc	t18:0	h23:0
1111.702725	Negative	0	NAc	t18:0	h23:1
1127.734025	Negative	0	NAc	t18:0	h24:0
1125.718375	Negative	0	NAc	t18:0	h24:1
1141.749675	Negative	0	NAc	t18:0	h25:0
1139.734025	Negative	0	NAc	t18:0	h25:1
1155.765325	Negative	0	NAc	t18:0	h26:0
1153.749675	Negative	0	NAc	t18:0	h26:1
1055.67651	Negative	0	NAc	t18:0	n20:0
1069.69216	Negative	0	NAc	t18:0	n21:0
1083.70781	Negative	0	NAc	t18:0	n22:0
1097.72346	Negative	0	NAc	t18:0	n23:0
1111.73911	Negative	0	NAc	t18:0	n24:0
1125.75476	Negative	0	NAc	t18:0	n25:0
1139.77041	Negative	0	NAc	t18:0	n26:0
1153.78606	Negative	0	NAc	t18:0	n27:0
1167.80171	Negative	0	NAc	t18:0	n28:0
985.5982595	Negative	0	NAc	d18:0	h15:0
983.5826094	Negative	0	NAc	d18:0	h15:1
999.6139096	Negative	0	NAc	d18:0	h16:0
997.5982595	Negative	0	NAc	d18:0	h16:1
1013.62956	Negative	0	NAc	d18:0	h17:0
1011.61391	Negative	0	NAc	d18:0	h17:1
1027.64521	Negative	0	NAc	d18:0	h18:0
1025.62956	Negative	0	NAc	d18:0	h18:1
1041.66086	Negative	0	NAc	d18:0	h19:0
1039.64521	Negative	0	NAc	d18:0	h19:1
1055.67651	Negative	0	NAc	d18:0	h20:0
1053.66086	Negative	0	NAc	d18:0	h20:1
1069.69216	Negative	0	NAc	d18:0	h21:0
1067.67651	Negative	0	NAc	d18:0	h21:1
1083.70781	Negative	0	NAc	d18:0	h22:0
1081.69216	Negative	0	NAc	d18:0	h22:1
1097.72346	Negative	0	NAc	d18:0	h23:0
1095.70781	Negative	0	NAc	d18:0	h23:1
1111.73911	Negative	0	NAc	d18:0	h24:0
1109.72346	Negative	0	NAc	d18:0	h24:1
1125.75476	Negative	0	NAc	d18:0	h25:0
1123.73911	Negative	0	NAc	d18:0	h25:1
1139.77041	Negative	0	NAc	d18:0	h26:0
1137.75476	Negative	0	NAc	d18:0	h26:1
1039.681595	Negative	0	NAc	d18:0	n20:0
1053.697245	Negative	0	NAc	d18:0	n21:0
1067.712895	Negative	0	NAc	d18:0	n22:0
1081.728545	Negative	0	NAc	d18:0	n23:0
1095.744195	Negative	0	NAc	d18:0	n24:0
1109.759846	Negative	0	NAc	d18:0	n25:0
1123.775496	Negative	0	NAc	d18:0	n26:0
1137.791146	Negative	0	NAc	d18:0	n27:0
1151.806796	Negative	0	NAc	d18:0	n28:0
983.5826094	Negative	0	NAc	d18:1	h15:0
981.5669594	Negative	0	NAc	d18:1	h15:1
997.5982595	Negative	0	NAc	d18:1	h16:0
995.5826094	Negative	0	NAc	d18:1	h16:1
1011.61391	Negative	0	NAc	d18:1	h17:0
1009.59826	Negative	0	NAc	d18:1	h17:1
1025.62956	Negative	0	NAc	d18:1	h18:0
1023.61391	Negative	0	NAc	d18:1	h18:1
1039.64521	Negative	0	NAc	d18:1	h19:0
1037.62956	Negative	0	NAc	d18:1	h19:1
1053.66086	Negative	0	NAc	d18:1	h20:0
1051.64521	Negative	0	NAc	d18:1	h20:1
1067.67651	Negative	0	NAc	d18:1	h21:0
1065.66086	Negative	0	NAc	d18:1	h21:1
1081.69216	Negative	0	NAc	d18:1	h22:0
1079.67651	Negative	0	NAc	d18:1	h22:1
1095.70781	Negative	0	NAc	d18:1	h23:0
1093.69216	Negative	0	NAc	d18:1	h23:1
1109.72346	Negative	0	NAc	d18:1	h24:0
1107.70781	Negative	0	NAc	d18:1	h24:1
1123.73911	Negative	0	NAc	d18:1	h25:0
1121.72346	Negative	0	NAc	d18:1	h25:1
1137.75476	Negative	0	NAc	d18:1	h26:0
1135.73911	Negative	0	NAc	d18:1	h26:1
1037.665945	Negative	0	NAc	d18:1	n20:0
1051.681595	Negative	0	NAc	d18:1	n21:0
1065.697245	Negative	0	NAc	d18:1	n22:0
1079.712895	Negative	0	NAc	d18:1	n23:0
1093.728545	Negative	0	NAc	d18:1	n24:0
1107.744195	Negative	0	NAc	d18:1	n25:0
1121.759846	Negative	0	NAc	d18:1	n26:0
1135.775496	Negative	0	NAc	d18:1	n27:0
1149.791146	Negative	0	NAc	d18:1	n28:0
981.5669594	Negative	0	NAc	d18:2	h15:0
979.5513093	Negative	0	NAc	d18:2	h15:1
995.5826094	Negative	0	NAc	d18:2	h16:0
993.5669594	Negative	0	NAc	d18:2	h16:1
1009.59826	Negative	0	NAc	d18:2	h17:0
1007.582609	Negative	0	NAc	d18:2	h17:1
1023.61391	Negative	0	NAc	d18:2	h18:0
1021.59826	Negative	0	NAc	d18:2	h18:1
1037.62956	Negative	0	NAc	d18:2	h19:0
1035.61391	Negative	0	NAc	d18:2	h19:1
1051.64521	Negative	0	NAc	d18:2	h20:0
1049.62956	Negative	0	NAc	d18:2	h20:1
1065.66086	Negative	0	NAc	d18:2	h21:0
1063.64521	Negative	0	NAc	d18:2	h21:1
1079.67651	Negative	0	NAc	d18:2	h22:0
1077.66086	Negative	0	NAc	d18:2	h22:1
1093.69216	Negative	0	NAc	d18:2	h23:0
1091.67651	Negative	0	NAc	d18:2	h23:1
1107.70781	Negative	0	NAc	d18:2	h24:0
1105.69216	Negative	0	NAc	d18:2	h24:1
1121.72346	Negative	0	NAc	d18:2	h25:0
1119.70781	Negative	0	NAc	d18:2	h25:1
1135.73911	Negative	0	NAc	d18:2	h26:0
1133.72346	Negative	0	NAc	d18:2	h26:1
1035.650295	Negative	0	NAc	d18:2	n20:0
1049.665945	Negative	0	NAc	d18:2	n21:0
1063.681595	Negative	0	NAc	d18:2	n22:0
1077.697245	Negative	0	NAc	d18:2	n23:0
1091.712895	Negative	0	NAc	d18:2	n24:0
1105.728545	Negative	0	NAc	d18:2	n25:0
1119.744195	Negative	0	NAc	d18:2	n26:0
1133.759846	Negative	0	NAc	d18:2	n27:0
1147.775496	Negative	0	NAc	d18:2	n28:0
957.5669594	Negative	0	NH2	t18:1	h15:0
955.5513093	Negative	0	NH2	t18:1	h15:1	or t18:2 h15:0
971.5826094	Negative	0	NH2	t18:1	h16:0
969.5669594	Negative	0	NH2	t18:1	h16:1	or t18:2 h16:0
985.5982595	Negative	0	NH2	t18:1	h17:0
983.5826094	Negative	0	NH2	t18:1	h17:1	or t18:2 h17:0
999.6139096	Negative	0	NH2	t18:1	h18:0
997.5982595	Negative	0	NH2	t18:1	h18:1	or t18:2 h18:0
1013.62956	Negative	0	NH2	t18:1	h19:0
1011.61391	Negative	0	NH2	t18:1	h19:1	or t18:2 h19:0
1027.64521	Negative	0	NH2	t18:1	h20:0
1025.62956	Negative	0	NH2	t18:1	h20:1	or t18:2 h20:0
1041.66086	Negative	0	NH2	t18:1	h21:0
1039.64521	Negative	0	NH2	t18:1	h21:1	or t18:2 h21:0
1055.67651	Negative	0	NH2	t18:1	h22:0
1053.66086	Negative	0	NH2	t18:1	h22:1	or t18:2 h22:0
1069.69216	Negative	0	NH2	t18:1	h23:0
1067.67651	Negative	0	NH2	t18:1	h23:1	or t18:2 h23:0
1083.70781	Negative	0	NH2	t18:1	h24:0
1081.69216	Negative	0	NH2	t18:1	h24:1	or t18:2 h24:0
1097.72346	Negative	0	NH2	t18:1	h25:0
1095.70781	Negative	0	NH2	t18:1	h25:1	or t18:2 h25:0
1111.73911	Negative	0	NH2	t18:1	h26:0
1109.72346	Negative	0	NH2	t18:1	h26:1	or t18:2 h26:0
1011.650295	Negative	0	NH2	t18:1	n20:0
1025.665945	Negative	0	NH2	t18:1	n21:0
1039.681595	Negative	0	NH2	t18:1	n22:0
1053.697245	Negative	0	NH2	t18:1	n23:0
1067.712895	Negative	0	NH2	t18:1	n24:0
1081.728545	Negative	0	NH2	t18:1	n25:0
1095.744195	Negative	0	NH2	t18:1	n26:0
1109.759846	Negative	0	NH2	t18:1	n27:0
1123.775496	Negative	0	NH2	t18:1	n28:0
959.5826094	Negative	0	NH2	t18:0	h15:0
957.5669594	Negative	0	NH2	t18:0	h15:1
973.5982595	Negative	0	NH2	t18:0	h16:0
971.5826094	Negative	0	NH2	t18:0	h16:1
987.6139096	Negative	0	NH2	t18:0	h17:0
985.5982595	Negative	0	NH2	t18:0	h17:1
1001.62956	Negative	0	NH2	t18:0	h18:0
999.6139096	Negative	0	NH2	t18:0	h18:1
1015.64521	Negative	0	NH2	t18:0	h19:0
1013.62956	Negative	0	NH2	t18:0	h19:1
1029.66086	Negative	0	NH2	t18:0	h20:0
1027.64521	Negative	0	NH2	t18:0	h20:1
1043.67651	Negative	0	NH2	t18:0	h21:0
1041.66086	Negative	0	NH2	t18:0	h21:1
1057.69216	Negative	0	NH2	t18:0	h22:0
1055.67651	Negative	0	NH2	t18:0	h22:1
1071.70781	Negative	0	NH2	t18:0	h23:0
1069.69216	Negative	0	NH2	t18:0	h23:1
1085.72346	Negative	0	NH2	t18:0	h24:0
1083.70781	Negative	0	NH2	t18:0	h24:1
1099.73911	Negative	0	NH2	t18:0	h25:0
1097.72346	Negative	0	NH2	t18:0	h25:1
1113.75476	Negative	0	NH2	t18:0	h26:0
1111.73911	Negative	0	NH2	t18:0	h26:1
1013.665945	Negative	0	NH2	t18:0	n20:0
1027.681595	Negative	0	NH2	t18:0	n21:0
1041.697245	Negative	0	NH2	t18:0	n22:0
1055.712895	Negative	0	NH2	t18:0	n23:0
1069.728545	Negative	0	NH2	t18:0	n24:0
1083.744195	Negative	0	NH2	t18:0	n25:0
1097.759846	Negative	0	NH2	t18:0	n26:0
1111.775496	Negative	0	NH2	t18:0	n27:0
1125.791146	Negative	0	NH2	t18:0	n28:0
941.5720448	Negative	0	NH2	d18:1	h15:0
939.5563947	Negative	0	NH2	d18:1	h15:1
955.5876948	Negative	0	NH2	d18:1	h16:0
953.5720448	Negative	0	NH2	d18:1	h16:1
969.6033449	Negative	0	NH2	d18:1	h17:0
967.5876948	Negative	0	NH2	d18:1	h17:1
983.618995	Negative	0	NH2	d18:1	h18:0
981.6033449	Negative	0	NH2	d18:1	h18:1
997.634645	Negative	0	NH2	d18:1	h19:0
995.618995	Negative	0	NH2	d18:1	h19:1
1011.650295	Negative	0	NH2	d18:1	h20:0
1009.634645	Negative	0	NH2	d18:1	h20:1
1025.665945	Negative	0	NH2	d18:1	h21:0
1023.650295	Negative	0	NH2	d18:1	h21:1
1039.681595	Negative	0	NH2	d18:1	h22:0
1037.665945	Negative	0	NH2	d18:1	h22:1
1053.697245	Negative	0	NH2	d18:1	h23:0
1051.681595	Negative	0	NH2	d18:1	h23:1
1067.712895	Negative	0	NH2	d18:1	h24:0
1065.697245	Negative	0	NH2	d18:1	h24:1
1081.728545	Negative	0	NH2	d18:1	h25:0
1079.712895	Negative	0	NH2	d18:1	h25:1
1095.744195	Negative	0	NH2	d18:1	h26:0
1093.728545	Negative	0	NH2	d18:1	h26:1
995.6553805	Negative	0	NH2	d18:1	n20:0
1009.671031	Negative	0	NH2	d18:1	n21:0
1023.686681	Negative	0	NH2	d18:1	n22:0
1037.702331	Negative	0	NH2	d18:1	n23:0
1051.717981	Negative	0	NH2	d18:1	n24:0
1065.733631	Negative	0	NH2	d18:1	n25:0
1079.749281	Negative	0	NH2	d18:1	n26:0
1093.764931	Negative	0	NH2	d18:1	n27:0
1107.780581	Negative	0	NH2	d18:1	n28:0
943.5876948	Negative	0	NH2	d18:0	h15:0
941.5720448	Negative	0	NH2	d18:0	h15:1
957.6033449	Negative	0	NH2	d18:0	h16:0
955.5876948	Negative	0	NH2	d18:0	h16:1
971.618995	Negative	0	NH2	d18:0	h17:0
969.6033449	Negative	0	NH2	d18:0	h17:1
985.634645	Negative	0	NH2	d18:0	h18:0
983.618995	Negative	0	NH2	d18:0	h18:1
999.6502951	Negative	0	NH2	d18:0	h19:0
997.634645	Negative	0	NH2	d18:0	h19:1
1013.665945	Negative	0	NH2	d18:0	h20:0
1011.650295	Negative	0	NH2	d18:0	h20:1
1027.681595	Negative	0	NH2	d18:0	h21:0
1025.665945	Negative	0	NH2	d18:0	h21:1
1041.697245	Negative	0	NH2	d18:0	h22:0
1039.681595	Negative	0	NH2	d18:0	h22:1
1055.712895	Negative	0	NH2	d18:0	h23:0
1053.697245	Negative	0	NH2	d18:0	h23:1
1069.728545	Negative	0	NH2	d18:0	h24:0
1067.712895	Negative	0	NH2	d18:0	h24:1
1083.744195	Negative	0	NH2	d18:0	h25:0
1081.728545	Negative	0	NH2	d18:0	h25:1
1097.759846	Negative	0	NH2	d18:0	h26:0
1095.744195	Negative	0	NH2	d18:0	h26:1
997.6710305	Negative	0	NH2	d18:0	n20:0
1011.686681	Negative	0	NH2	d18:0	n21:0
1025.702331	Negative	0	NH2	d18:0	n22:0
1039.717981	Negative	0	NH2	d18:0	n23:0
1053.733631	Negative	0	NH2	d18:0	n24:0
1067.749281	Negative	0	NH2	d18:0	n25:0
1081.764931	Negative	0	NH2	d18:0	n26:0
1095.780581	Negative	0	NH2	d18:0	n27:0
1109.796231	Negative	0	NH2	d18:0	n28:0
939.5563947	Negative	0	NH2	d18:2	h15:0
937.5407446	Negative	0	NH2	d18:2	h15:1
953.5720448	Negative	0	NH2	d18:2	h16:0
951.5563947	Negative	0	NH2	d18:2	h16:1
967.5876948	Negative	0	NH2	d18:2	h17:0
965.5720448	Negative	0	NH2	d18:2	h17:1
981.6033449	Negative	0	NH2	d18:2	h18:0
979.5876948	Negative	0	NH2	d18:2	h18:1
995.618995	Negative	0	NH2	d18:2	h19:0
993.6033449	Negative	0	NH2	d18:2	h19:1
1009.634645	Negative	0	NH2	d18:2	h20:0
1007.618995	Negative	0	NH2	d18:2	h20:1
1023.650295	Negative	0	NH2	d18:2	h21:0
1021.634645	Negative	0	NH2	d18:2	h21:1
1037.665945	Negative	0	NH2	d18:2	h22:0
1035.650295	Negative	0	NH2	d18:2	h22:1
1051.681595	Negative	0	NH2	d18:2	h23:0
1049.665945	Negative	0	NH2	d18:2	h23:1
1065.697245	Negative	0	NH2	d18:2	h24:0
1063.681595	Negative	0	NH2	d18:2	h24:1
1079.712895	Negative	0	NH2	d18:2	h25:0
1077.697245	Negative	0	NH2	d18:2	h25:1
1093.728545	Negative	0	NH2	d18:2	h26:0
1091.712895	Negative	0	NH2	d18:2	h26:1
993.6397304	Negative	0	NH2	d18:2	n20:0
1007.65538	Negative	0	NH2	d18:2	n21:0
1021.671031	Negative	0	NH2	d18:2	n22:0
1035.686681	Negative	0	NH2	d18:2	n23:0
1049.702331	Negative	0	NH2	d18:2	n24:0
1063.717981	Negative	0	NH2	d18:2	n25:0
1077.733631	Negative	0	NH2	d18:2	n26:0
1091.749281	Negative	0	NH2	d18:2	n27:0
1105.764931	Negative	0	NH2	d18:2	n28:0
1295.651871	Negative	B	NH2	t18:1	h15:0
1293.636221	Negative	B	NH2	t18:1	h15:1	or t18:2 h15:0
1309.667521	Negative	B	NH2	t18:1	h16:0
1307.651871	Negative	B	NH2	t18:1	h16:1	or t18:2 h16:0
1323.683171	Negative	B	NH2	t18:1	h17:0
1321.667521	Negative	B	NH2	t18:1	h17:1	or t18:2 h17:0
1337.698821	Negative	B	NH2	t18:1	h18:0
1335.683171	Negative	B	NH2	t18:1	h18:1	or t18:2 h18:0
1351.714471	Negative	B	NH2	t18:1	h19:0
1349.698821	Negative	B	NH2	t18:1	h19:1	or t18:2 h19:0
1365.730121	Negative	B	NH2	t18:1	h20:0
1363.714471	Negative	B	NH2	t18:1	h20:1	or t18:2 h20:0
1379.745771	Negative	B	NH2	t18:1	h21:0
1377.730121	Negative	B	NH2	t18:1	h21:1	or t18:2 h21:0
1393.761421	Negative	B	NH2	t18:1	h22:0
1391.745771	Negative	B	NH2	t18:1	h22:1	or t18:2 h22:0
1407.777071	Negative	B	NH2	t18:1	h23:0
1405.761421	Negative	B	NH2	t18:1	h23:1	or t18:2 h23:0
1421.792721	Negative	B	NH2	t18:1	h24:0
1419.777071	Negative	B	NH2	t18:1	h24:1	or t18:2 h24:0
1435.808371	Negative	B	NH2	t18:1	h25:0
1433.792721	Negative	B	NH2	t18:1	h25:1	or t18:2 h25:0
1449.824021	Negative	B	NH2	t18:1	h26:0
1447.808371	Negative	B	NH2	t18:1	h26:1	or t18:2 h26:0
1349.735206	Negative	B	NH2	t18:1	n20:0
1363.750857	Negative	B	NH2	t18:1	n21:0
1377.766507	Negative	B	NH2	t18:1	n22:0
1391.782157	Negative	B	NH2	t18:1	n23:0
1405.797807	Negative	B	NH2	t18:1	n24:0
1419.813457	Negative	B	NH2	t18:1	n25:0
1433.829107	Negative	B	NH2	t18:1	n26:0
1447.844757	Negative	B	NH2	t18:1	n27:0
1461.860407	Negative	B	NH2	t18:1	n28:0
1297.667521	Negative	B	NH2	t18:0	h15:0
1295.651871	Negative	B	NH2	t18:0	h15:1
1311.683171	Negative	B	NH2	t18:0	h16:0
1309.667521	Negative	B	NH2	t18:0	h16:1
1325.698821	Negative	B	NH2	t18:0	h17:0
1323.683171	Negative	B	NH2	t18:0	h17:1
1339.714471	Negative	B	NH2	t18:0	h18:0
1337.698821	Negative	B	NH2	t18:0	h18:1
1353.730121	Negative	B	NH2	t18:0	h19:0
1351.714471	Negative	B	NH2	t18:0	h19:1
1367.745771	Negative	B	NH2	t18:0	h20:0
1365.730121	Negative	B	NH2	t18:0	h20:1
1381.761421	Negative	B	NH2	t18:0	h21:0
1379.745771	Negative	B	NH2	t18:0	h21:1
1395.777071	Negative	B	NH2	t18:0	h22:0
1393.761421	Negative	B	NH2	t18:0	h22:1
1409.792721	Negative	B	NH2	t18:0	h23:0
1407.777071	Negative	B	NH2	t18:0	h23:1
1423.808371	Negative	B	NH2	t18:0	h24:0
1421.792721	Negative	B	NH2	t18:0	h24:1
1437.824021	Negative	B	NH2	t18:0	h25:0
1435.808371	Negative	B	NH2	t18:0	h25:1
1451.839672	Negative	B	NH2	t18:0	h26:0
1449.824021	Negative	B	NH2	t18:0	h26:1
1351.750857	Negative	B	NH2	t18:0	n20:0
1365.766507	Negative	B	NH2	t18:0	n21:0
1379.782157	Negative	B	NH2	t18:0	n22:0
1393.797807	Negative	B	NH2	t18:0	n23:0
1407.813457	Negative	B	NH2	t18:0	n24:0
1421.829107	Negative	B	NH2	t18:0	n25:0
1435.844757	Negative	B	NH2	t18:0	n26:0
1449.860407	Negative	B	NH2	t18:0	n27:0
1463.876057	Negative	B	NH2	t18:0	n28:0
1279.656956	Negative	B	NH2	d18:1	h15:0
1277.641306	Negative	B	NH2	d18:1	h15:1
1293.672606	Negative	B	NH2	d18:1	h16:0
1291.656956	Negative	B	NH2	d18:1	h16:1
1307.688256	Negative	B	NH2	d18:1	h17:0
1305.672606	Negative	B	NH2	d18:1	h17:1
1321.703906	Negative	B	NH2	d18:1	h18:0
1319.688256	Negative	B	NH2	d18:1	h18:1
1335.719556	Negative	B	NH2	d18:1	h19:0
1333.703906	Negative	B	NH2	d18:1	h19:1
1349.735206	Negative	B	NH2	d18:1	h20:0
1347.719556	Negative	B	NH2	d18:1	h20:1
1363.750857	Negative	B	NH2	d18:1	h21:0
1361.735206	Negative	B	NH2	d18:1	h21:1
1377.766507	Negative	B	NH2	d18:1	h22:0
1375.750857	Negative	B	NH2	d18:1	h22:1
1391.782157	Negative	B	NH2	d18:1	h23:0
1389.766507	Negative	B	NH2	d18:1	h23:1
1405.797807	Negative	B	NH2	d18:1	h24:0
1403.782157	Negative	B	NH2	d18:1	h24:1
1419.813457	Negative	B	NH2	d18:1	h25:0
1417.797807	Negative	B	NH2	d18:1	h25:1
1433.829107	Negative	B	NH2	d18:1	h26:0
1431.813457	Negative	B	NH2	d18:1	h26:1
1333.740292	Negative	B	NH2	d18:1	n20:0
1347.755942	Negative	B	NH2	d18:1	n21:0
1361.771592	Negative	B	NH2	d18:1	n22:0
1375.787242	Negative	B	NH2	d18:1	n23:0
1389.802892	Negative	B	NH2	d18:1	n24:0
1403.818542	Negative	B	NH2	d18:1	n25:0
1417.834192	Negative	B	NH2	d18:1	n26:0
1431.849842	Negative	B	NH2	d18:1	n27:0
1445.865492	Negative	B	NH2	d18:1	n28:0
1281.672606	Negative	B	NH2	d18:0	h15:0
1279.656956	Negative	B	NH2	d18:0	h15:1
1295.688256	Negative	B	NH2	d18:0	h16:0
1293.672606	Negative	B	NH2	d18:0	h16:1
1309.703906	Negative	B	NH2	d18:0	h17:0
1307.688256	Negative	B	NH2	d18:0	h17:1
1323.719556	Negative	B	NH2	d18:0	h18:0
1321.703906	Negative	B	NH2	d18:0	h18:1
1337.735206	Negative	B	NH2	d18:0	h19:0
1335.719556	Negative	B	NH2	d18:0	h19:1
1351.750857	Negative	B	NH2	d18:0	h20:0
1349.735206	Negative	B	NH2	d18:0	h20:1
1365.766507	Negative	B	NH2	d18:0	h21:0
1363.750857	Negative	B	NH2	d18:0	h21:1
1379.782157	Negative	B	NH2	d18:0	h22:0
1377.766507	Negative	B	NH2	d18:0	h22:1
1393.797807	Negative	B	NH2	d18:0	h23:0
1391.782157	Negative	B	NH2	d18:0	h23:1
1407.813457	Negative	B	NH2	d18:0	h24:0
1405.797807	Negative	B	NH2	d18:0	h24:1
1421.829107	Negative	B	NH2	d18:0	h25:0
1419.813457	Negative	B	NH2	d18:0	h25:1
1435.844757	Negative	B	NH2	d18:0	h26:0
1433.829107	Negative	B	NH2	d18:0	h26:1
1335.755942	Negative	B	NH2	d18:0	n20:0
1349.771592	Negative	B	NH2	d18:0	n21:0
1363.787242	Negative	B	NH2	d18:0	n22:0
1377.802892	Negative	B	NH2	d18:0	n23:0
1391.818542	Negative	B	NH2	d18:0	n24:0
1405.834192	Negative	B	NH2	d18:0	n25:0
1419.849842	Negative	B	NH2	d18:0	n26:0
1433.865492	Negative	B	NH2	d18:0	n27:0
1447.881142	Negative	B	NH2	d18:0	n28:0
1277.641306	Negative	B	NH2	d18:2	h15:0
1275.625656	Negative	B	NH2	d18:2	h15:1
1291.656956	Negative	B	NH2	d18:2	h16:0
1289.641306	Negative	B	NH2	d18:2	h16:1
1305.672606	Negative	B	NH2	d18:2	h17:0
1303.656956	Negative	B	NH2	d18:2	h17:1
1319.688256	Negative	B	NH2	d18:2	h18:0
1317.672606	Negative	B	NH2	d18:2	h18:1
1333.703906	Negative	B	NH2	d18:2	h19:0
1331.688256	Negative	B	NH2	d18:2	h19:1
1347.719556	Negative	B	NH2	d18:2	h20:0
1345.703906	Negative	B	NH2	d18:2	h20:1
1361.735206	Negative	B	NH2	d18:2	h21:0
1359.719556	Negative	B	NH2	d18:2	h21:1
1375.750857	Negative	B	NH2	d18:2	h22:0
1373.735206	Negative	B	NH2	d18:2	h22:1
1389.766507	Negative	B	NH2	d18:2	h23:0
1387.750857	Negative	B	NH2	d18:2	h23:1
1403.782157	Negative	B	NH2	d18:2	h24:0
1401.766507	Negative	B	NH2	d18:2	h24:1
1417.797807	Negative	B	NH2	d18:2	h25:0
1415.782157	Negative	B	NH2	d18:2	h25:1
1431.813457	Negative	B	NH2	d18:2	h26:0
1429.797807	Negative	B	NH2	d18:2	h26:1
1331.724642	Negative	B	NH2	d18:2	n20:0
1345.740292	Negative	B	NH2	d18:2	n21:0
1359.755942	Negative	B	NH2	d18:2	n22:0
1373.771592	Negative	B	NH2	d18:2	n23:0
1387.787242	Negative	B	NH2	d18:2	n24:0
1401.802892	Negative	B	NH2	d18:2	n25:0
1415.818542	Negative	B	NH2	d18:2	n26:0
1429.834192	Negative	B	NH2	d18:2	n27:0
1443.849842	Negative	B	NH2	d18:2	n28:0
1428.678145	Negative	C_Pen_Hex	OH	t18:1	h15:0
1426.662495	Negative	C_Pen_Hex	OH	t18:1	h15:1	or t18:2 h15:0
1442.693795	Negative	C_Pen_Hex	OH	t18:1	h16:0
1440.678145	Negative	C_Pen_Hex	OH	t18:1	h16:1	or t18:2 h16:0
1456.709445	Negative	C_Pen_Hex	OH	t18:1	h17:0
1454.693795	Negative	C_Pen_Hex	OH	t18:1	h17:1	or t18:2 h17:0
1470.725096	Negative	C_Pen_Hex	OH	t18:1	h18:0
1468.709445	Negative	C_Pen_Hex	OH	t18:1	h18:1	or t18:2 h18:0
1484.740746	Negative	C_Pen_Hex	OH	t18:1	h19:0
1482.725096	Negative	C_Pen_Hex	OH	t18:1	h19:1	or t18:2 h19:0
1498.756396	Negative	C_Pen_Hex	OH	t18:1	h20:0
1496.740746	Negative	C_Pen_Hex	OH	t18:1	h20:1	or t18:2 h20:0
1512.772046	Negative	C_Pen_Hex	OH	t18:1	h21:0
1510.756396	Negative	C_Pen_Hex	OH	t18:1	h21:1	or t18:2 h21:0
1526.787696	Negative	C_Pen_Hex	OH	t18:1	h22:0
1524.772046	Negative	C_Pen_Hex	OH	t18:1	h22:1	or t18:2 h22:0
1540.803346	Negative	C_Pen_Hex	OH	t18:1	h23:0
1538.787696	Negative	C_Pen_Hex	OH	t18:1	h23:1	or t18:2 h23:0
1554.818996	Negative	C_Pen_Hex	OH	t18:1	h24:0
1552.803346	Negative	C_Pen_Hex	OH	t18:1	h24:1	or t18:2 h24:0
1568.834646	Negative	C_Pen_Hex	OH	t18:1	h25:0
1566.818996	Negative	C_Pen_Hex	OH	t18:1	h25:1	or t18:2 h25:0
1582.850296	Negative	C_Pen_Hex	OH	t18:1	h26:0
1580.834646	Negative	C_Pen_Hex	OH	t18:1	h26:1	or t18:2 h26:0
1482.761481	Negative	C_Pen_Hex	OH	t18:1	n20:0
1496.777131	Negative	C_Pen_Hex	OH	t18:1	n21:0
1510.792781	Negative	C_Pen_Hex	OH	t18:1	n22:0
1524.808431	Negative	C_Pen_Hex	OH	t18:1	n23:0
1538.824081	Negative	C_Pen_Hex	OH	t18:1	n24:0
1552.839731	Negative	C_Pen_Hex	OH	t18:1	n25:0
1566.855381	Negative	C_Pen_Hex	OH	t18:1	n26:0
1580.871032	Negative	C_Pen_Hex	OH	t18:1	n27:0
1594.886682	Negative	C_Pen_Hex	OH	t18:1	n28:0
1430.693795	Negative	C_Pen_Hex	OH	t18:0	h15:0
1428.678145	Negative	C_Pen_Hex	OH	t18:0	h15:1
1444.709445	Negative	C_Pen_Hex	OH	t18:0	h16:0
1442.693795	Negative	C_Pen_Hex	OH	t18:0	h16:1
1458.725096	Negative	C_Pen_Hex	OH	t18:0	h17:0
1456.709445	Negative	C_Pen_Hex	OH	t18:0	h17:1
1472.740746	Negative	C_Pen_Hex	OH	t18:0	h18:0
1470.725096	Negative	C_Pen_Hex	OH	t18:0	h18:1
1486.756396	Negative	C_Pen_Hex	OH	t18:0	h19:0
1484.740746	Negative	C_Pen_Hex	OH	t18:0	h19:1
1500.772046	Negative	C_Pen_Hex	OH	t18:0	h20:0
1498.756396	Negative	C_Pen_Hex	OH	t18:0	h20:1
1514.787696	Negative	C_Pen_Hex	OH	t18:0	h21:0
1512.772046	Negative	C_Pen_Hex	OH	t18:0	h21:1
1528.803346	Negative	C_Pen_Hex	OH	t18:0	h22:0
1526.787696	Negative	C_Pen_Hex	OH	t18:0	h22:1
1542.818996	Negative	C_Pen_Hex	OH	t18:0	h23:0
1540.803346	Negative	C_Pen_Hex	OH	t18:0	h23:1
1556.834646	Negative	C_Pen_Hex	OH	t18:0	h24:0
1554.818996	Negative	C_Pen_Hex	OH	t18:0	h24:1
1570.850296	Negative	C_Pen_Hex	OH	t18:0	h25:0
1568.834646	Negative	C_Pen_Hex	OH	t18:0	h25:1
1584.865946	Negative	C_Pen_Hex	OH	t18:0	h26:0
1582.850296	Negative	C_Pen_Hex	OH	t18:0	h26:1
1484.777131	Negative	C_Pen_Hex	OH	t18:0	n20:0
1498.792781	Negative	C_Pen_Hex	OH	t18:0	n21:0
1512.808431	Negative	C_Pen_Hex	OH	t18:0	n22:0
1526.824081	Negative	C_Pen_Hex	OH	t18:0	n23:0
1540.839731	Negative	C_Pen_Hex	OH	t18:0	n24:0
1554.855381	Negative	C_Pen_Hex	OH	t18:0	n25:0
1568.871032	Negative	C_Pen_Hex	OH	t18:0	n26:0
1582.886682	Negative	C_Pen_Hex	OH	t18:0	n27:0
1596.902332	Negative	C_Pen_Hex	OH	t18:0	n28:0
1412.683231	Negative	C_Pen_Hex	OH	d18:1	h15:0
1410.667581	Negative	C_Pen_Hex	OH	d18:1	h15:1
1426.698881	Negative	C_Pen_Hex	OH	d18:1	h16:0
1424.683231	Negative	C_Pen_Hex	OH	d18:1	h16:1
1440.714531	Negative	C_Pen_Hex	OH	d18:1	h17:0
1438.698881	Negative	C_Pen_Hex	OH	d18:1	h17:1
1454.730181	Negative	C_Pen_Hex	OH	d18:1	h18:0
1452.714531	Negative	C_Pen_Hex	OH	d18:1	h18:1
1468.745831	Negative	C_Pen_Hex	OH	d18:1	h19:0
1466.730181	Negative	C_Pen_Hex	OH	d18:1	h19:1
1482.761481	Negative	C_Pen_Hex	OH	d18:1	h20:0
1480.745831	Negative	C_Pen_Hex	OH	d18:1	h20:1
1496.777131	Negative	C_Pen_Hex	OH	d18:1	h21:0
1494.761481	Negative	C_Pen_Hex	OH	d18:1	h21:1
1510.792781	Negative	C_Pen_Hex	OH	d18:1	h22:0
1508.777131	Negative	C_Pen_Hex	OH	d18:1	h22:1
1524.808431	Negative	C_Pen_Hex	OH	d18:1	h23:0
1522.792781	Negative	C_Pen_Hex	OH	d18:1	h23:1
1538.824081	Negative	C_Pen_Hex	OH	d18:1	h24:0
1536.808431	Negative	C_Pen_Hex	OH	d18:1	h24:1
1552.839731	Negative	C_Pen_Hex	OH	d18:1	h25:0
1550.824081	Negative	C_Pen_Hex	OH	d18:1	h25:1
1566.855381	Negative	C_Pen_Hex	OH	d18:1	h26:0
1564.839731	Negative	C_Pen_Hex	OH	d18:1	h26:1
1466.766566	Negative	C_Pen_Hex	OH	d18:1	n20:0
1480.782216	Negative	C_Pen_Hex	OH	d18:1	n21:0
1494.797867	Negative	C_Pen_Hex	OH	d18:1	n22:0
1508.813517	Negative	C_Pen_Hex	OH	d18:1	n23:0
1522.829167	Negative	C_Pen_Hex	OH	d18:1	n24:0
1536.844817	Negative	C_Pen_Hex	OH	d18:1	n25:0
1550.860467	Negative	C_Pen_Hex	OH	d18:1	n26:0
1564.876117	Negative	C_Pen_Hex	OH	d18:1	n27:0
1578.891767	Negative	C_Pen_Hex	OH	d18:1	n28:0
1414.698881	Negative	C_Pen_Hex	OH	d18:0	h15:0
1412.683231	Negative	C_Pen_Hex	OH	d18:0	h15:1
1428.714531	Negative	C_Pen_Hex	OH	d18:0	h16:0
1426.698881	Negative	C_Pen_Hex	OH	d18:0	h16:1
1442.730181	Negative	C_Pen_Hex	OH	d18:0	h17:0
1440.714531	Negative	C_Pen_Hex	OH	d18:0	h17:1
1456.745831	Negative	C_Pen_Hex	OH	d18:0	h18:0
1454.730181	Negative	C_Pen_Hex	OH	d18:0	h18:1
1470.761481	Negative	C_Pen_Hex	OH	d18:0	h19:0
1468.745831	Negative	C_Pen_Hex	OH	d18:0	h19:1
1484.777131	Negative	C_Pen_Hex	OH	d18:0	h20:0
1482.761481	Negative	C_Pen_Hex	OH	d18:0	h20:1
1498.792781	Negative	C_Pen_Hex	OH	d18:0	h21:0
1496.777131	Negative	C_Pen_Hex	OH	d18:0	h21:1
1512.808431	Negative	C_Pen_Hex	OH	d18:0	h22:0
1510.792781	Negative	C_Pen_Hex	OH	d18:0	h22:1
1526.824081	Negative	C_Pen_Hex	OH	d18:0	h23:0
1524.808431	Negative	C_Pen_Hex	OH	d18:0	h23:1
1540.839731	Negative	C_Pen_Hex	OH	d18:0	h24:0
1538.824081	Negative	C_Pen_Hex	OH	d18:0	h24:1
1554.855381	Negative	C_Pen_Hex	OH	d18:0	h25:0
1552.839731	Negative	C_Pen_Hex	OH	d18:0	h25:1
1568.871032	Negative	C_Pen_Hex	OH	d18:0	h26:0
1566.855381	Negative	C_Pen_Hex	OH	d18:0	h26:1
1468.782216	Negative	C_Pen_Hex	OH	d18:0	n20:0
1482.797867	Negative	C_Pen_Hex	OH	d18:0	n21:0
1496.813517	Negative	C_Pen_Hex	OH	d18:0	n22:0
1510.829167	Negative	C_Pen_Hex	OH	d18:0	n23:0
1524.844817	Negative	C_Pen_Hex	OH	d18:0	n24:0
1538.860467	Negative	C_Pen_Hex	OH	d18:0	n25:0
1552.876117	Negative	C_Pen_Hex	OH	d18:0	n26:0
1566.891767	Negative	C_Pen_Hex	OH	d18:0	n27:0
1580.907417	Negative	C_Pen_Hex	OH	d18:0	n28:0
1410.667581	Negative	C_Pen_Hex	OH	d18:2	h15:0
1408.651931	Negative	C_Pen_Hex	OH	d18:2	h15:1
1424.683231	Negative	C_Pen_Hex	OH	d18:2	h16:0
1422.667581	Negative	C_Pen_Hex	OH	d18:2	h16:1
1438.698881	Negative	C_Pen_Hex	OH	d18:2	h17:0
1436.683231	Negative	C_Pen_Hex	OH	d18:2	h17:1
1452.714531	Negative	C_Pen_Hex	OH	d18:2	h18:0
1450.698881	Negative	C_Pen_Hex	OH	d18:2	h18:1
1466.730181	Negative	C_Pen_Hex	OH	d18:2	h19:0
1464.714531	Negative	C_Pen_Hex	OH	d18:2	h19:1
1480.745831	Negative	C_Pen_Hex	OH	d18:2	h20:0
1478.730181	Negative	C_Pen_Hex	OH	d18:2	h20:1
1494.761481	Negative	C_Pen_Hex	OH	d18:2	h21:0
1492.745831	Negative	C_Pen_Hex	OH	d18:2	h21:1
1508.777131	Negative	C_Pen_Hex	OH	d18:2	h22:0
1506.761481	Negative	C_Pen_Hex	OH	d18:2	h22:1
1522.792781	Negative	C_Pen_Hex	OH	d18:2	h23:0
1520.777131	Negative	C_Pen_Hex	OH	d18:2	h23:1
1536.808431	Negative	C_Pen_Hex	OH	d18:2	h24:0
1534.792781	Negative	C_Pen_Hex	OH	d18:2	h24:1
1550.824081	Negative	C_Pen_Hex	OH	d18:2	h25:0
1548.808431	Negative	C_Pen_Hex	OH	d18:2	h25:1
1564.839731	Negative	C_Pen_Hex	OH	d18:2	h26:0
1562.824081	Negative	C_Pen_Hex	OH	d18:2	h26:1
1464.750916	Negative	C_Pen_Hex	OH	d18:2	n20:0
1478.766566	Negative	C_Pen_Hex	OH	d18:2	n21:0
1492.782216	Negative	C_Pen_Hex	OH	d18:2	n22:0
1506.797867	Negative	C_Pen_Hex	OH	d18:2	n23:0
1520.813517	Negative	C_Pen_Hex	OH	d18:2	n24:0
1534.829167	Negative	C_Pen_Hex	OH	d18:2	n25:0
1548.844817	Negative	C_Pen_Hex	OH	d18:2	n26:0
1562.860467	Negative	C_Pen_Hex	OH	d18:2	n27:0
1576.876117	Negative	C_Pen_Hex	OH	d18:2	n28:0
1469.704694	Negative	C_Pen_Hex	NAc	t18:1	h15:0
1467.689044	Negative	C_Pen_Hex	NAc	t18:1	h15:1	or t18:2 h15:0
1483.720345	Negative	C_Pen_Hex	NAc	t18:1	h16:0
1481.704694	Negative	C_Pen_Hex	NAc	t18:1	h16:1	or t18:2 h16:0
1497.735995	Negative	C_Pen_Hex	NAc	t18:1	h17:0
1495.720345	Negative	C_Pen_Hex	NAc	t18:1	h17:1	or t18:2 h17:0
1511.751645	Negative	C_Pen_Hex	NAc	t18:1	h18:0
1509.735995	Negative	C_Pen_Hex	NAc	t18:1	h18:1	or t18:2 h18:0
1525.767295	Negative	C_Pen_Hex	NAc	t18:1	h19:0
1523.751645	Negative	C_Pen_Hex	NAc	t18:1	h19:1	or t18:2 h19:0
1539.782945	Negative	C_Pen_Hex	NAc	t18:1	h20:0
1537.767295	Negative	C_Pen_Hex	NAc	t18:1	h20:1	or t18:2 h20:0
1553.798595	Negative	C_Pen_Hex	NAc	t18:1	h21:0
1551.782945	Negative	C_Pen_Hex	NAc	t18:1	h21:1	or t18:2 h21:0
1567.814245	Negative	C_Pen_Hex	NAc	t18:1	h22:0
1565.798595	Negative	C_Pen_Hex	NAc	t18:1	h22:1	or t18:2 h22:0
1581.829895	Negative	C_Pen_Hex	NAc	t18:1	h23:0
1579.814245	Negative	C_Pen_Hex	NAc	t18:1	h23:1	or t18:2 h23:0
1595.845545	Negative	C_Pen_Hex	NAc	t18:1	h24:0
1593.829895	Negative	C_Pen_Hex	NAc	t18:1	h24:1	or t18:2 h24:0
1609.861195	Negative	C_Pen_Hex	NAc	t18:1	h25:0
1607.845545	Negative	C_Pen_Hex	NAc	t18:1	h25:1	or t18:2 h25:0
1623.876845	Negative	C_Pen_Hex	NAc	t18:1	h26:0
1621.861195	Negative	C_Pen_Hex	NAc	t18:1	h26:1	or t18:2 h26:0
1523.78803	Negative	C_Pen_Hex	NAc	t18:1	n20:0
1537.80368	Negative	C_Pen_Hex	NAc	t18:1	n21:0
1551.81933	Negative	C_Pen_Hex	NAc	t18:1	n22:0
1565.83498	Negative	C_Pen_Hex	NAc	t18:1	n23:0
1579.85063	Negative	C_Pen_Hex	NAc	t18:1	n24:0
1593.86628	Negative	C_Pen_Hex	NAc	t18:1	n25:0
1607.881931	Negative	C_Pen_Hex	NAc	t18:1	n26:0
1621.897581	Negative	C_Pen_Hex	NAc	t18:1	n27:0
1635.913231	Negative	C_Pen_Hex	NAc	t18:1	n28:0
1471.720345	Negative	C_Pen_Hex	NAc	t18:0	h15:0
1469.704694	Negative	C_Pen_Hex	NAc	t18:0	h15:1
1485.735995	Negative	C_Pen_Hex	NAc	t18:0	h16:0
1483.720345	Negative	C_Pen_Hex	NAc	t18:0	h16:1
1499.751645	Negative	C_Pen_Hex	NAc	t18:0	h17:0
1497.735995	Negative	C_Pen_Hex	NAc	t18:0	h17:1
1513.767295	Negative	C_Pen_Hex	NAc	t18:0	h18:0
1511.751645	Negative	C_Pen_Hex	NAc	t18:0	h18:1
1527.782945	Negative	C_Pen_Hex	NAc	t18:0	h19:0
1525.767295	Negative	C_Pen_Hex	NAc	t18:0	h19:1
1541.798595	Negative	C_Pen_Hex	NAc	t18:0	h20:0
1539.782945	Negative	C_Pen_Hex	NAc	t18:0	h20:1
1555.814245	Negative	C_Pen_Hex	NAc	t18:0	h21:0
1553.798595	Negative	C_Pen_Hex	NAc	t18:0	h21:1
1569.829895	Negative	C_Pen_Hex	NAc	t18:0	h22:0
1567.814245	Negative	C_Pen_Hex	NAc	t18:0	h22:1
1583.845545	Negative	C_Pen_Hex	NAc	t18:0	h23:0
1581.829895	Negative	C_Pen_Hex	NAc	t18:0	h23:1
1597.861195	Negative	C_Pen_Hex	NAc	t18:0	h24:0
1595.845545	Negative	C_Pen_Hex	NAc	t18:0	h24:1
1611.876845	Negative	C_Pen_Hex	NAc	t18:0	h25:0
1609.861195	Negative	C_Pen_Hex	NAc	t18:0	h25:1
1625.892495	Negative	C_Pen_Hex	NAc	t18:0	h26:0
1623.876845	Negative	C_Pen_Hex	NAc	t18:0	h26:1
1525.80368	Negative	C_Pen_Hex	NAc	t18:0	n20:0
1539.81933	Negative	C_Pen_Hex	NAc	t18:0	n21:0
1553.83498	Negative	C_Pen_Hex	NAc	t18:0	n22:0
1567.85063	Negative	C_Pen_Hex	NAc	t18:0	n23:0
1581.86628	Negative	C_Pen_Hex	NAc	t18:0	n24:0
1595.881931	Negative	C_Pen_Hex	NAc	t18:0	n25:0
1609.897581	Negative	C_Pen_Hex	NAc	t18:0	n26:0
1623.913231	Negative	C_Pen_Hex	NAc	t18:0	n27:0
1637.928881	Negative	C_Pen_Hex	NAc	t18:0	n28:0
1453.70978	Negative	C_Pen_Hex	NAc	d18:1	h15:0
1451.69413	Negative	C_Pen_Hex	NAc	d18:1	h15:1
1467.725429	Negative	C_Pen_Hex	NAc	d18:1	h16:0
1465.70978	Negative	C_Pen_Hex	NAc	d18:1	h16:1
1481.74108	Negative	C_Pen_Hex	NAc	d18:1	h17:0
1479.72543	Negative	C_Pen_Hex	NAc	d18:1	h17:1
1495.75673	Negative	C_Pen_Hex	NAc	d18:1	h18:0
1493.74108	Negative	C_Pen_Hex	NAc	d18:1	h18:1
1509.77238	Negative	C_Pen_Hex	NAc	d18:1	h19:0
1507.75673	Negative	C_Pen_Hex	NAc	d18:1	h19:1
1523.78803	Negative	C_Pen_Hex	NAc	d18:1	h20:0
1521.77238	Negative	C_Pen_Hex	NAc	d18:1	h20:1
1537.80368	Negative	C_Pen_Hex	NAc	d18:1	h21:0
1535.78803	Negative	C_Pen_Hex	NAc	d18:1	h21:1
1551.81933	Negative	C_Pen_Hex	NAc	d18:1	h22:0
1549.80368	Negative	C_Pen_Hex	NAc	d18:1	h22:1
1565.83498	Negative	C_Pen_Hex	NAc	d18:1	h23:0
1563.81933	Negative	C_Pen_Hex	NAc	d18:1	h23:1
1579.85063	Negative	C_Pen_Hex	NAc	d18:1	h24:0
1577.83498	Negative	C_Pen_Hex	NAc	d18:1	h24:1
1593.86628	Negative	C_Pen_Hex	NAc	d18:1	h25:0
1591.85063	Negative	C_Pen_Hex	NAc	d18:1	h25:1
1607.881931	Negative	C_Pen_Hex	NAc	d18:1	h26:0
1605.86628	Negative	C_Pen_Hex	NAc	d18:1	h26:1
1507.793116	Negative	C_Pen_Hex	NAc	d18:1	n20:0
1521.808766	Negative	C_Pen_Hex	NAc	d18:1	n21:0
1535.824416	Negative	C_Pen_Hex	NAc	d18:1	n22:0
1549.840066	Negative	C_Pen_Hex	NAc	d18:1	n23:0
1563.855716	Negative	C_Pen_Hex	NAc	d18:1	n24:0
1577.871366	Negative	C_Pen_Hex	NAc	d18:1	n25:0
1591.887016	Negative	C_Pen_Hex	NAc	d18:1	n26:0
1605.902666	Negative	C_Pen_Hex	NAc	d18:1	n27:0
1619.918316	Negative	C_Pen_Hex	NAc	d18:1	n28:0
1455.72543	Negative	C_Pen_Hex	NAc	d18:0	h15:0
1453.70978	Negative	C_Pen_Hex	NAc	d18:0	h15:1
1469.74108	Negative	C_Pen_Hex	NAc	d18:0	h16:0
1467.72543	Negative	C_Pen_Hex	NAc	d18:0	h16:1
1483.75673	Negative	C_Pen_Hex	NAc	d18:0	h17:0
1481.74108	Negative	C_Pen_Hex	NAc	d18:0	h17:1
1497.77238	Negative	C_Pen_Hex	NAc	d18:0	h18:0
1495.75673	Negative	C_Pen_Hex	NAc	d18:0	h18:1
1511.78803	Negative	C_Pen_Hex	NAc	d18:0	h19:0
1509.77238	Negative	C_Pen_Hex	NAc	d18:0	h19:1
1525.80368	Negative	C_Pen_Hex	NAc	d18:0	h20:0
1523.78803	Negative	C_Pen_Hex	NAc	d18:0	h20:1
1539.81933	Negative	C_Pen_Hex	NAc	d18:0	h21:0
1537.80368	Negative	C_Pen_Hex	NAc	d18:0	h21:1
1553.83498	Negative	C_Pen_Hex	NAc	d18:0	h22:0
1551.81933	Negative	C_Pen_Hex	NAc	d18:0	h22:1
1567.85063	Negative	C_Pen_Hex	NAc	d18:0	h23:0
1565.83498	Negative	C_Pen_Hex	NAc	d18:0	h23:1
1581.86628	Negative	C_Pen_Hex	NAc	d18:0	h24:0
1579.85063	Negative	C_Pen_Hex	NAc	d18:0	h24:1
1595.881931	Negative	C_Pen_Hex	NAc	d18:0	h25:0
1593.86628	Negative	C_Pen_Hex	NAc	d18:0	h25:1
1609.897581	Negative	C_Pen_Hex	NAc	d18:0	h26:0
1607.881931	Negative	C_Pen_Hex	NAc	d18:0	h26:1
1509.808766	Negative	C_Pen_Hex	NAc	d18:0	n20:0
1523.824416	Negative	C_Pen_Hex	NAc	d18:0	n21:0
1537.840066	Negative	C_Pen_Hex	NAc	d18:0	n22:0
1551.855716	Negative	C_Pen_Hex	NAc	d18:0	n23:0
1565.871366	Negative	C_Pen_Hex	NAc	d18:0	n24:0
1579.887016	Negative	C_Pen_Hex	NAc	d18:0	n25:0
1593.902666	Negative	C_Pen_Hex	NAc	d18:0	n26:0
1607.918316	Negative	C_Pen_Hex	NAc	d18:0	n27:0
1621.933966	Negative	C_Pen_Hex	NAc	d18:0	n28:0
1451.69413	Negative	C_Pen_Hex	NAc	d18:2	h15:0
1449.67848	Negative	C_Pen_Hex	NAc	d18:2	h15:1
1465.70978	Negative	C_Pen_Hex	NAc	d18:2	h16:0
1463.69413	Negative	C_Pen_Hex	NAc	d18:2	h16:1
1479.72543	Negative	C_Pen_Hex	NAc	d18:2	h17:0
1477.70978	Negative	C_Pen_Hex	NAc	d18:2	h17:1
1493.74108	Negative	C_Pen_Hex	NAc	d18:2	h18:0
1491.72543	Negative	C_Pen_Hex	NAc	d18:2	h18:1
1507.75673	Negative	C_Pen_Hex	NAc	d18:2	h19:0
1505.74108	Negative	C_Pen_Hex	NAc	d18:2	h19:1
1521.77238	Negative	C_Pen_Hex	NAc	d18:2	h20:0
1519.75673	Negative	C_Pen_Hex	NAc	d18:2	h20:1
1535.78803	Negative	C_Pen_Hex	NAc	d18:2	h21:0
1533.77238	Negative	C_Pen_Hex	NAc	d18:2	h21:1
1549.80368	Negative	C_Pen_Hex	NAc	d18:2	h22:0
1547.78803	Negative	C_Pen_Hex	NAc	d18:2	h22:1
1563.81933	Negative	C_Pen_Hex	NAc	d18:2	h23:0
1561.80368	Negative	C_Pen_Hex	NAc	d18:2	h23:1
1577.83498	Negative	C_Pen_Hex	NAc	d18:2	h24:0
1575.81933	Negative	C_Pen_Hex	NAc	d18:2	h24:1
1591.85063	Negative	C_Pen_Hex	NAc	d18:2	h25:0
1589.83498	Negative	C_Pen_Hex	NAc	d18:2	h25:1
1605.86628	Negative	C_Pen_Hex	NAc	d18:2	h26:0
1603.85063	Negative	C_Pen_Hex	NAc	d18:2	h26:1
1505.777465	Negative	C_Pen_Hex	NAc	d18:2	n20:0
1519.793116	Negative	C_Pen_Hex	NAc	d18:2	n21:0
1533.808766	Negative	C_Pen_Hex	NAc	d18:2	n22:0
1547.824416	Negative	C_Pen_Hex	NAc	d18:2	n23:0
1561.840066	Negative	C_Pen_Hex	NAc	d18:2	n24:0
1575.855716	Negative	C_Pen_Hex	NAc	d18:2	n25:0
1589.871366	Negative	C_Pen_Hex	NAc	d18:2	n26:0
1603.887016	Negative	C_Pen_Hex	NAc	d18:2	n27:0
1617.902666	Negative	C_Pen_Hex	NAc	d18:2	n28:0
1427.69413	Negative	C_Pen_Hex	NH2	t18:1	h15:0
1425.67848	Negative	C_Pen_Hex	NH2	t18:1	h15:1	or t18:2 h15:0
1441.70978	Negative	C_Pen_Hex	NH2	t18:1	h16:0
1439.69413	Negative	C_Pen_Hex	NH2	t18:1	h16:1	or t18:2 h16:0
1455.72543	Negative	C_Pen_Hex	NH2	t18:1	h17:0
1453.70978	Negative	C_Pen_Hex	NH2	t18:1	h17:1	or t18:2 h17:0
1469.74108	Negative	C_Pen_Hex	NH2	t18:1	h18:0
1467.72543	Negative	C_Pen_Hex	NH2	t18:1	h18:1	or t18:2 h18:0
1483.75673	Negative	C_Pen_Hex	NH2	t18:1	h19:0
1481.74108	Negative	C_Pen_Hex	NH2	t18:1	h19:1	or t18:2 h19:0
1497.77238	Negative	C_Pen_Hex	NH2	t18:1	h20:0
1495.75673	Negative	C_Pen_Hex	NH2	t18:1	h20:1	or t18:2 h20:0
1511.78803	Negative	C_Pen_Hex	NH2	t18:1	h21:0
1509.77238	Negative	C_Pen_Hex	NH2	t18:1	h21:1	or t18:2 h21:0
1525.80368	Negative	C_Pen_Hex	NH2	t18:1	h22:0
1523.78803	Negative	C_Pen_Hex	NH2	t18:1	h22:1	or t18:2 h22:0
1539.81933	Negative	C_Pen_Hex	NH2	t18:1	h23:0
1537.80368	Negative	C_Pen_Hex	NH2	t18:1	h23:1	or t18:2 h23:0
1553.83498	Negative	C_Pen_Hex	NH2	t18:1	h24:0
1551.81933	Negative	C_Pen_Hex	NH2	t18:1	h24:1	or t18:2 h24:0
1567.85063	Negative	C_Pen_Hex	NH2	t18:1	h25:0
1565.83498	Negative	C_Pen_Hex	NH2	t18:1	h25:1	or t18:2 h25:0
1581.86628	Negative	C_Pen_Hex	NH2	t18:1	h26:0
1579.85063	Negative	C_Pen_Hex	NH2	t18:1	h26:1	or t18:2 h26:0
1481.777465	Negative	C_Pen_Hex	NH2	t18:1	n20:0
1495.793116	Negative	C_Pen_Hex	NH2	t18:1	n21:0
1509.808766	Negative	C_Pen_Hex	NH2	t18:1	n22:0
1523.824416	Negative	C_Pen_Hex	NH2	t18:1	n23:0
1537.840066	Negative	C_Pen_Hex	NH2	t18:1	n24:0
1551.855716	Negative	C_Pen_Hex	NH2	t18:1	n25:0
1565.871366	Negative	C_Pen_Hex	NH2	t18:1	n26:0
1579.887016	Negative	C_Pen_Hex	NH2	t18:1	n27:0
1593.902666	Negative	C_Pen_Hex	NH2	t18:1	n28:0
1429.70978	Negative	C_Pen_Hex	NH2	t18:0	h15:0
1427.69413	Negative	C_Pen_Hex	NH2	t18:0	h15:1
1443.72543	Negative	C_Pen_Hex	NH2	t18:0	h16:0
1441.70978	Negative	C_Pen_Hex	NH2	t18:0	h16:1
1457.74108	Negative	C_Pen_Hex	NH2	t18:0	h17:0
1455.72543	Negative	C_Pen_Hex	NH2	t18:0	h17:1
1471.75673	Negative	C_Pen_Hex	NH2	t18:0	h18:0
1469.74108	Negative	C_Pen_Hex	NH2	t18:0	h18:1
1485.77238	Negative	C_Pen_Hex	NH2	t18:0	h19:0
1483.75673	Negative	C_Pen_Hex	NH2	t18:0	h19:1
1499.78803	Negative	C_Pen_Hex	NH2	t18:0	h20:0
1497.77238	Negative	C_Pen_Hex	NH2	t18:0	h20:1
1513.80368	Negative	C_Pen_Hex	NH2	t18:0	h21:0
1511.78803	Negative	C_Pen_Hex	NH2	t18:0	h21:1
1527.81933	Negative	C_Pen_Hex	NH2	t18:0	h22:0
1525.80368	Negative	C_Pen_Hex	NH2	t18:0	h22:1
1541.83498	Negative	C_Pen_Hex	NH2	t18:0	h23:0
1539.81933	Negative	C_Pen_Hex	NH2	t18:0	h23:1
1555.85063	Negative	C_Pen_Hex	NH2	t18:0	h24:0
1553.83498	Negative	C_Pen_Hex	NH2	t18:0	h24:1
1569.86628	Negative	C_Pen_Hex	NH2	t18:0	h25:0
1567.85063	Negative	C_Pen_Hex	NH2	t18:0	h25:1
1583.881931	Negative	C_Pen_Hex	NH2	t18:0	h26:0
1581.86628	Negative	C_Pen_Hex	NH2	t18:0	h26:1
1483.793116	Negative	C_Pen_Hex	NH2	t18:0	n20:0
1497.808766	Negative	C_Pen_Hex	NH2	t18:0	n21:0
1511.824416	Negative	C_Pen_Hex	NH2	t18:0	n22:0
1525.840066	Negative	C_Pen_Hex	NH2	t18:0	n23:0
1539.855716	Negative	C_Pen_Hex	NH2	t18:0	n24:0
1553.871366	Negative	C_Pen_Hex	NH2	t18:0	n25:0
1567.887016	Negative	C_Pen_Hex	NH2	t18:0	n26:0
1581.902666	Negative	C_Pen_Hex	NH2	t18:0	n27:0
1595.918316	Negative	C_Pen_Hex	NH2	t18:0	n28:0
1411.699215	Negative	C_Pen_Hex	NH2	d18:1	h15:0
1409.683565	Negative	C_Pen_Hex	NH2	d18:1	h15:1
1425.714865	Negative	C_Pen_Hex	NH2	d18:1	h16:0
1423.699215	Negative	C_Pen_Hex	NH2	d18:1	h16:1
1439.730515	Negative	C_Pen_Hex	NH2	d18:1	h17:0
1437.714865	Negative	C_Pen_Hex	NH2	d18:1	h17:1
1453.746165	Negative	C_Pen_Hex	NH2	d18:1	h18:0
1451.730515	Negative	C_Pen_Hex	NH2	d18:1	h18:1
1467.761815	Negative	C_Pen_Hex	NH2	d18:1	h19:0
1465.746165	Negative	C_Pen_Hex	NH2	d18:1	h19:1
1481.777465	Negative	C_Pen_Hex	NH2	d18:1	h20:0
1479.761815	Negative	C_Pen_Hex	NH2	d18:1	h20:1
1495.793116	Negative	C_Pen_Hex	NH2	d18:1	h21:0
1493.777465	Negative	C_Pen_Hex	NH2	d18:1	h21:1
1509.808766	Negative	C_Pen_Hex	NH2	d18:1	h22:0
1507.793116	Negative	C_Pen_Hex	NH2	d18:1	h22:1
1523.824416	Negative	C_Pen_Hex	NH2	d18:1	h23:0
1521.808766	Negative	C_Pen_Hex	NH2	d18:1	h23:1
1537.840066	Negative	C_Pen_Hex	NH2	d18:1	h24:0
1535.824416	Negative	C_Pen_Hex	NH2	d18:1	h24:1
1551.855716	Negative	C_Pen_Hex	NH2	d18:1	h25:0
1549.840066	Negative	C_Pen_Hex	NH2	d18:1	h25:1
1565.871366	Negative	C_Pen_Hex	NH2	d18:1	h26:0
1563.855716	Negative	C_Pen_Hex	NH2	d18:1	h26:1
1465.782551	Negative	C_Pen_Hex	NH2	d18:1	n20:0
1479.798201	Negative	C_Pen_Hex	NH2	d18:1	n21:0
1493.813851	Negative	C_Pen_Hex	NH2	d18:1	n22:0
1507.829501	Negative	C_Pen_Hex	NH2	d18:1	n23:0
1521.845151	Negative	C_Pen_Hex	NH2	d18:1	n24:0
1535.860801	Negative	C_Pen_Hex	NH2	d18:1	n25:0
1549.876451	Negative	C_Pen_Hex	NH2	d18:1	n26:0
1563.892101	Negative	C_Pen_Hex	NH2	d18:1	n27:0
1577.907751	Negative	C_Pen_Hex	NH2	d18:1	n28:0
1409.683565	Negative	C_Pen_Hex	NH2	d18:2	h15:0
1407.667915	Negative	C_Pen_Hex	NH2	d18:2	h15:1
1423.699215	Negative	C_Pen_Hex	NH2	d18:2	h16:0
1421.683565	Negative	C_Pen_Hex	NH2	d18:2	h16:1
1437.714865	Negative	C_Pen_Hex	NH2	d18:2	h17:0
1435.699215	Negative	C_Pen_Hex	NH2	d18:2	h17:1
1451.730515	Negative	C_Pen_Hex	NH2	d18:2	h18:0
1449.714865	Negative	C_Pen_Hex	NH2	d18:2	h18:1
1465.746165	Negative	C_Pen_Hex	NH2	d18:2	h19:0
1463.730515	Negative	C_Pen_Hex	NH2	d18:2	h19:1
1479.761815	Negative	C_Pen_Hex	NH2	d18:2	h20:0
1477.746165	Negative	C_Pen_Hex	NH2	d18:2	h20:1
1493.777465	Negative	C_Pen_Hex	NH2	d18:2	h21:0
1491.761815	Negative	C_Pen_Hex	NH2	d18:2	h21:1
1507.793116	Negative	C_Pen_Hex	NH2	d18:2	h22:0
1505.777465	Negative	C_Pen_Hex	NH2	d18:2	h22:1
1521.808766	Negative	C_Pen_Hex	NH2	d18:2	h23:0
1519.793116	Negative	C_Pen_Hex	NH2	d18:2	h23:1
1535.824416	Negative	C_Pen_Hex	NH2	d18:2	h24:0
1533.808766	Negative	C_Pen_Hex	NH2	d18:2	h24:1
1549.840066	Negative	C_Pen_Hex	NH2	d18:2	h25:0
1547.824416	Negative	C_Pen_Hex	NH2	d18:2	h25:1
1563.855716	Negative	C_Pen_Hex	NH2	d18:2	h26:0
1561.840066	Negative	C_Pen_Hex	NH2	d18:2	h26:1
1463.766901	Negative	C_Pen_Hex	NH2	d18:2	n20:0
1477.782551	Negative	C_Pen_Hex	NH2	d18:2	n21:0
1491.798201	Negative	C_Pen_Hex	NH2	d18:2	n22:0
1505.813851	Negative	C_Pen_Hex	NH2	d18:2	n23:0
1519.829501	Negative	C_Pen_Hex	NH2	d18:2	n24:0
1533.845151	Negative	C_Pen_Hex	NH2	d18:2	n25:0
1547.860801	Negative	C_Pen_Hex	NH2	d18:2	n26:0
1561.876451	Negative	C_Pen_Hex	NH2	d18:2	n27:0
1575.892101	Negative	C_Pen_Hex	NH2	d18:2	n28:0
1413.714865	Negative	C_Pen_Hex	NH2	d18:0	h15:0
1411.699215	Negative	C_Pen_Hex	NH2	d18:0	h15:1
1427.730515	Negative	C_Pen_Hex	NH2	d18:0	h16:0
1425.714865	Negative	C_Pen_Hex	NH2	d18:0	h16:1
1441.746165	Negative	C_Pen_Hex	NH2	d18:0	h17:0
1439.730515	Negative	C_Pen_Hex	NH2	d18:0	h17:1
1455.761815	Negative	C_Pen_Hex	NH2	d18:0	h18:0
1453.746165	Negative	C_Pen_Hex	NH2	d18:0	h18:1
1469.777465	Negative	C_Pen_Hex	NH2	d18:0	h19:0
1467.761815	Negative	C_Pen_Hex	NH2	d18:0	h19:1
1483.793116	Negative	C_Pen_Hex	NH2	d18:0	h20:0
1481.777465	Negative	C_Pen_Hex	NH2	d18:0	h20:1
1497.808766	Negative	C_Pen_Hex	NH2	d18:0	h21:0
1495.793116	Negative	C_Pen_Hex	NH2	d18:0	h21:1
1511.824416	Negative	C_Pen_Hex	NH2	d18:0	h22:0
1509.808766	Negative	C_Pen_Hex	NH2	d18:0	h22:1
1525.840066	Negative	C_Pen_Hex	NH2	d18:0	h23:0
1523.824416	Negative	C_Pen_Hex	NH2	d18:0	h23:1
1539.855716	Negative	C_Pen_Hex	NH2	d18:0	h24:0
1537.840066	Negative	C_Pen_Hex	NH2	d18:0	h24:1
1553.871366	Negative	C_Pen_Hex	NH2	d18:0	h25:0
1551.855716	Negative	C_Pen_Hex	NH2	d18:0	h25:1
1567.887016	Negative	C_Pen_Hex	NH2	d18:0	h26:0
1565.871366	Negative	C_Pen_Hex	NH2	d18:0	h26:1
1467.798201	Negative	C_Pen_Hex	NH2	d18:0	n20:0
1481.813851	Negative	C_Pen_Hex	NH2	d18:0	n21:0
1495.829501	Negative	C_Pen_Hex	NH2	d18:0	n22:0
1509.845151	Negative	C_Pen_Hex	NH2	d18:0	n23:0
1523.860801	Negative	C_Pen_Hex	NH2	d18:0	n24:0
1537.876451	Negative	C_Pen_Hex	NH2	d18:0	n25:0
1551.892101	Negative	C_Pen_Hex	NH2	d18:0	n26:0
1565.907751	Negative	C_Pen_Hex	NH2	d18:0	n27:0
1579.923401	Negative	C_Pen_Hex	NH2	d18:0	n28:0
1458.688709	Negative	C_Hex_Hex	OH	t18:1	h15:0
1456.673059	Negative	C_Hex_Hex	OH	t18:1	h15:1	or t18:2 h15:0
1472.704359	Negative	C_Hex_Hex	OH	t18:1	h16:0
1470.688709	Negative	C_Hex_Hex	OH	t18:1	h16:1	or t18:2 h16:0
1486.720009	Negative	C_Hex_Hex	OH	t18:1	h17:0
1484.704359	Negative	C_Hex_Hex	OH	t18:1	h17:1	or t18:2 h17:0
1500.73566	Negative	C_Hex_Hex	OH	t18:1	h18:0
1498.720009	Negative	C_Hex_Hex	OH	t18:1	h18:1	or t18:2 h18:0
1514.75131	Negative	C_Hex_Hex	OH	t18:1	h19:0
1512.73566	Negative	C_Hex_Hex	OH	t18:1	h19:1	or t18:2 h19:0
1528.76696	Negative	C_Hex_Hex	OH	t18:1	h20:0
1526.75131	Negative	C_Hex_Hex	OH	t18:1	h20:1	or t18:2 h20:0
1542.78261	Negative	C_Hex_Hex	OH	t18:1	h21:0
1540.76696	Negative	C_Hex_Hex	OH	t18:1	h21:1	or t18:2 h21:0
1556.79826	Negative	C_Hex_Hex	OH	t18:1	h22:0
1554.78261	Negative	C_Hex_Hex	OH	t18:1	h22:1	or t18:2 h22:0
1570.81391	Negative	C_Hex_Hex	OH	t18:1	h23:0
1568.79826	Negative	C_Hex_Hex	OH	t18:1	h23:1	or t18:2 h23:0
1584.82956	Negative	C_Hex_Hex	OH	t18:1	h24:0
[truncated: 3,776 more rows]
